# Supplementary material for: Quercetin reverses β1-adrenoceptor autoantibody-induced heart failure by promoting MDM2-mediated ubiquitination and degradation of p53 in cardiomyocytes
Source: Front Nutr. 2025 Oct 16;12:1674507. doi: 10.3389/fnut.2025.1674507 (PMC12573670; doi:10.3389/fnut.2025.1674507)
Supplement: Supplementary file 2 [file Table_1.xlsx]

## Sheet: Table S1
Table S1 Primers were designed according to the published sequences
m-MDM2-F	AGATGTGTTTGGAGTCCCGAGTTTC
m-MDM2-R	CTCAGCGATGTGCCAGAGTCTTG
m-TP53-F	TCGGCTCTGAGTATACCACCATCC
m-TP53-R	TGTCCCGTCCCAGAAGGT TTCC
m-MYH7-F	CACCAGCCTCATCAACCAGAAGAAG
m-MYH7-R	TCCTCTGCGTTCCTACACTCCTG
m-ANP-F	AAGAACCTGCTAGACCACCTGGAG
m-ANP-R	TGCTTCCTCAGTCTGCTCACTCAG
m-BNP-F	CTGAAGGTGCTGTCCCAGATGATTC
m-BNP-R	GACTTCCCAGAGGATAGGAGTGACC
m-LC3-F	GCGCTTGCAGCTCAATGCTA
m-LC3-R	GTACACTTCGGAGATGGGAGTGG
m-GAPDH-F	AAATGGTGAAGGTCGGTGTGAAC
m-GAPDH-R	CAACAATCTCCACTTTGCCACTG
r-MDM2-F	AGATGTGTTCGGAGTCCCAAGTTTC
r-MDM2-R	CTGCTCTCACTCGGCGATGTTC
r-LC3 F	GCCTTCTTCCTGCTGGTGAACC
r-LC3R	TCCTCGTCTTTCTCCTGCTCGTAG
r-P53 F	GCCCATCCTCACCATCATCACAC
r-P53 R	GCACAAACACGCACCTCAAAGC
r-GAPDH-F	GGCACAGTCAAGGCTGAGAATG
r-GAPDH-R	ATGGTGGTGAAGACGCCAGTA
