# Supplementary material for: Quercetin reverses β1-adrenoceptor autoantibody-induced heart failure by promoting MDM2-mediated ubiquitination and degradation of p53 in cardiomyocytes
Source: Front Nutr. 2025 Oct 16;12:1674507. doi: 10.3389/fnut.2025.1674507 (PMC12573670; doi:10.3389/fnut.2025.1674507)
Supplement: Supplementary file 3 [file Table_2.xlsx]

## Sheet: S2
Table S2 List of antibodies
Antibodies	Source	Identifier
P53	Cell Signaling Technology	Catalog#2524
MDM2	Cell Signaling Technology	Catalog#51541
P62	Abcam	Catalog#ab109012
LC3	Abcam	Catalog#ab192890
GAPDH	Boster Biological Technology	Catalog#BM1623
Ub	Cell Signaling Technology	Catalog#20326
