# Supplementary material for: Quercetin reverses β1-adrenoceptor autoantibody-induced heart failure by promoting MDM2-mediated ubiquitination and degradation of p53 in cardiomyocytes
Source: Front Nutr. 2025 Oct 16;12:1674507. doi: 10.3389/fnut.2025.1674507 (PMC12573670; doi:10.3389/fnut.2025.1674507)
Supplement: Supplementary file 4 [file Table_3.xlsx]

## Sheet: diff - 副本
id	logFC	AveExpr	t	P.Value	adj.P.Val	B
ASPN	1.55940769475113	7.56405899092559	18.4716360692077	1.04868120389326e-59	2.48107838123244e-56	125.006434206722
NPPA	1.2737543318987	8.39208160980036	8.43923990799042	2.80332316308664e-16	3.84099594657701e-15	26.1650725994325
HBB	1.20860011162052	8.2866598076225	9.77893636648654	6.12752093435056e-21	1.58515308350196e-19	36.7234
LUM	1.14595950115394	8.67256045372051	18.469587207662	1.07359514549219e-59	2.48107838123244e-56	124.983187361205
SFRP4	1.08889576643588	4.87368558076225	14.1377435277608	5.77629071474299e-39	1.74117493588318e-36	77.7288242937782
EIF1AY	0.992446357316621	7.26611255172414	5.01870196838234	7.02276924558518e-07	2.61486891405167e-06	5.07019699343856
ECM2	0.746699077844311	6.20051548638838	17.0393094402098	1.19440206610373e-52	1.38013158738286e-49	108.919084760547
COL14A1	0.745752249594563	5.87154514882033	13.7701281481853	2.61779790224117e-37	6.72192328008815e-35	73.9555604441416
PTN	0.737987087746385	6.09263199637024	16.5250612532791	3.71305615837647e-50	3.67751690657487e-47	103.23671571138
C6	0.732820392075229	8.34230987295826	8.75791300012514	2.42178580772223e-17	3.89564756495086e-16	28.5715339451719
CRYM	0.730692181543165	8.12039824863884	13.2579118501511	4.90161843767801e-35	9.70940589383475e-33	68.779788201707
SFRP1	0.705837245945606	6.37743978402904	11.1165328402883	4.73212490725681e-26	2.78032389678063e-24	48.334350578793
NAP1L3	0.673120902756986	4.96276843920145	12.1517998009617	2.77209253521915e-30	2.74555964952491e-28	57.9606166768813
RPS4Y1	0.672658706196983	6.90786253720508	4.63888908996554	4.37648039427084e-06	1.45456081368551e-05	3.31729708943294
LTBP2	0.668496299635111	8.06833449727768	10.4693583998317	1.59178053381916e-23	6.06363430822429e-22	42.5925627831444
USP9Y	0.667460224051897	5.49801420145191	5.37689612452077	1.11929927746582e-07	4.6495517619356e-07	6.83825611104143
THBS4	0.653507354790417	8.31785127767695	9.59336212701042	2.89541901012225e-20	7.06828873140055e-19	35.1935866707715
ISLR	0.64089438087887	6.26219829038113	16.5084657872528	4.46434228173622e-50	3.86891062990965e-47	103.054283923969
LRRC17	0.637054540278818	5.05946734482759	11.5264740295741	1.06172058284354e-27	7.58856577407657e-26	52.0839191771501
PHLDA1	0.63465898880365	6.10695918511797	11.6571582911522	3.11008790314734e-28	2.34372167744788e-26	53.2967309191886
SLC27A6	0.619635032060878	7.11332687658802	8.52365200435346	1.47502391589448e-16	2.13048766852008e-15	26.7958717419937
FMOD	0.607392744370645	6.87414431578947	9.37766306674116	1.71514836608604e-19	3.82351241867347e-18	33.4417572377839
MME	0.606295122801273	5.93322254083485	12.4203223864303	2.04060390041137e-31	2.3978825155173e-29	60.5392637203677
MNS1	0.600203671765845	4.2630113430127	16.222396956244	1.05911236286032e-48	8.15869556856736e-46	99.9193901802061
HAPLN1	0.588244333598431	4.3563251415608	9.32127136977245	2.71799450051675e-19	5.81600489879093e-18	32.9885103352239
ITIH5	0.586831195468441	6.37015288566243	15.1526912125502	1.22692710828277e-43	6.54329664748037e-41	88.3769894528574
OMD	0.57565188424713	5.82210276950998	10.2118090724017	1.51380869914942e-22	5.09477461708879e-21	40.3712055188352
DSC1	0.575156435020586	5.62451045372051	7.98963372623342	7.90248693078396e-15	8.72419456865051e-14	22.8877185892724
OLFML1	0.569921935098559	5.60717375317604	13.1987573880068	8.9124022753542e-35	1.62604434144817e-32	68.1884720919416
RASL11B	0.559111468656438	6.04808764246824	11.0065288268407	1.2921046888876e-25	7.16652944644619e-24	47.3427
DDX3Y	0.559051549447974	5.65676812341198	4.42807119025899	1.14603797042802e-05	3.60012743496941e-05	2.39937795517573
STAT4	0.550270732877993	5.66308101451906	7.69491834447604	6.53589880262191e-14	6.38216709839123e-13	20.8166195302509
HSPA2	0.548366008155554	7.07919364972777	8.71751371641695	3.31566533199394e-17	5.22443357879863e-16	28.2627063406024
PDE5A	0.544638632297904	5.01589069328494	14.4683698560788	1.79875158391488e-40	6.23537236564095e-38	81.1617492347003
GLT8D2	0.539910194205343	6.76236509981851	14.4867225079234	1.48211516378724e-40	5.40816022659837e-38	81.3533567509671
NPR3	0.539173944688752	6.96347085299456	9.94489440805424	1.50197765956962e-21	4.39375996362708e-20	38.1089957047088
SULF1	0.537643302083327	6.41131052087114	10.4591808335067	1.7411704603966e-23	6.52515394698898e-22	42.5040768406584
POSTN	0.527359707600425	6.89636091833031	6.08773349182962	2.14187313198837e-09	1.13010703379569e-08	10.6684444312243
PROM1	0.525203587606044	5.42292350816697	9.12592369768787	1.31905187592997e-18	2.56162091199509e-17	31.4338564506408
PDE1A	0.506491772330341	6.64192931034483	8.45968528586909	2.40058418937422e-16	3.34874249193792e-15	26.3174148187851
COL15A1	0.498152111714079	7.70755851179673	10.2443012698536	1.14169697867207e-22	3.95769257656674e-21	40.6493871003152
SCUBE2	0.49609068784307	5.02494721052632	13.0499087043892	3.98771323254611e-34	6.74312581493711e-32	66.706649373285
PLCE1	0.495321530283193	6.88793014337568	11.5705572845652	7.02320304401631e-28	5.12545965307001e-26	52.4921047622768
NEB	0.494104109265846	5.17142999818512	5.79632184339707	1.13932674674085e-08	5.45131286069999e-08	9.04732986153966
GATM	0.493587710173397	6.70976759709619	9.30469312454388	3.11076805434965e-19	6.61563034380556e-18	32.8556408757714
UCHL1	0.492512987758857	6.3243595353902	8.52830626164793	1.42351715490233e-16	2.06038505948598e-15	26.8307924703215
MOXD1	0.482711374313871	5.69614001814882	10.011423536664	8.5098444823976e-22	2.5990639557913e-20	38.6689919319449
FGF1	0.482341469670041	7.3933983938294	13.2071729344381	8.18636787274301e-35	1.53394833680344e-32	68.2725117021895
HMGN2	0.482207074195349	8.95923510889292	21.615672495541	1.38718290816642e-75	9.61733910231778e-72	161.198864458389
COL21A1	0.482053227201844	6.26043943557169	12.2759491034109	8.33051026903914e-31	8.88545041465359e-29	59.1488502570759
HERC6	0.474351115550155	6.17150797822142	12.7046908746593	1.24462337682527e-32	1.69195566108424e-30	63.3043653500984
HLA-DPB1	0.469752965288173	8.50540645372051	9.80508340514519	4.91525221132772e-21	1.29572028825609e-19	36.940648369416
EPHX2	0.45985945097306	5.81774354809437	10.9544632727852	2.07409349896664e-25	1.12119216705016e-23	46.8755804251577
FBXO40	0.457817303439994	8.2023998185118	5.93672864522091	5.13581969653275e-09	2.57645716035178e-08	9.8196802279838
F3	0.454774723381366	6.47904597459165	10.6939381003455	2.16766008168789e-24	9.88709693838299e-23	44.559601340841
CXCL12	0.450639267792541	8.37549545372051	11.1113614943523	4.96163131931266e-26	2.89067142326005e-24	48.2875937601192
IFIT1	0.449813414733039	6.39639015607986	9.06749181545807	2.1059220668771e-18	3.95673650126258e-17	30.9735382143439
ITGBL1	0.447805107503737	5.25550477676951	8.9251471189672	6.52330831845851e-18	1.12783283221628e-16	29.8613524801248
TPCN1	0.437544402008477	8.4857028384755	12.3534848263394	3.91808281239203e-31	4.31175684735142e-29	59.8944307795567
UTY	0.436835204715568	5.46441498366606	4.30646689791042	1.9625802378893e-05	5.94952723624246e-05	1.88798280936128
PCOLCE2	0.432740730710465	6.97461230490018	10.9558946471807	2.04732173171919e-25	1.117644217796e-23	46.8884041603334
GJA1	0.429360709128618	9.41377284392015	10.1677451574522	2.2172342786495e-22	7.25098361031933e-21	39.9949149380868
KCNN3	0.426087866298656	5.4248844845735	13.3454649365409	2.01814545148873e-35	4.37243825474105e-33	69.6574713349837
COL1A2	0.426042019242766	7.9173198384755	6.3119493433117	5.65374143228116e-10	3.23144182605155e-09	11.9629637896228
ANKMY2	0.425769704091814	7.2115758784029	13.7637765989352	2.79493144128351e-37	6.92044988657807e-35	73.8907867312701
CYP2J2	0.423855461888721	8.44807575499093	9.31976626318963	2.75152541744704e-19	5.86963868281856e-18	32.9764402774128
FZD7	0.423581812811884	6.13886358983666	11.0514858496205	8.57706123568742e-26	4.87416111041155e-24	47.7472317329259
SLC6A1	0.422400617031568	4.79367060072595	11.899943454484	3.10991231403565e-29	2.72924330040623e-27	55.571630346432
MYH10	0.420850325785921	6.95619579673321	13.3354085342495	2.23502926054567e-35	4.69559329192821e-33	69.5565099913023
CXCL14	0.418361384995636	4.90855958257713	6.17576338740479	1.27567567288892e-09	6.92581005492475e-09	11.1718332001495
ATRNL1	0.417272521768962	4.51760794736842	6.84871000100238	1.98812437655195e-11	1.39935698503905e-10	15.2249070919114
FMO4	0.414121322838704	6.82040693829401	10.6988820437182	2.07394006043144e-24	9.52226916488157e-23	44.6032133055406
FGF14	0.413941165185257	4.83408699455535	10.5030000516428	1.18285825138787e-23	4.7130783085472e-22	42.8854586883726
STK38L	0.413164524840953	8.42417582032668	12.6056963865111	3.30827091519372e-32	4.24745226945149e-30	62.3378562901044
MYOC	0.411918206446487	5.60507260798548	6.7985042126251	2.74475297144634e-11	1.88037276196023e-10	14.9102175460864
SGCG	0.411397250998018	8.37839162431942	8.78359466322196	1.98227776488145e-17	3.23367805739368e-16	28.7684148673704
MX1	0.409973167446362	6.14486932123412	9.89304158463916	2.33453684333366e-21	6.55277082381873e-20	37.6743343508391
PLXDC1	0.409092137381493	6.85019486932849	11.3471714616918	5.64610911913283e-27	3.80043441970368e-25	50.4335403923386
PCCB	0.408940454809134	8.17163108166969	13.0099711723762	5.95212211148634e-34	9.82525299974639e-32	66.3105625791285
GSTM5	0.408406838338949	6.03066395099818	8.25660902399839	1.10642538559546e-15	1.39216827555958e-14	24.8169223212027
HLA-DQA1	0.403285621881232	6.84488570235935	6.57585387008846	1.12090647486323e-10	7.09702702303813e-10	13.5383339136613
LTBP4	0.402961986495758	7.43759427586207	11.7267094284427	1.61260992808524e-28	1.22859611334231e-26	53.9455613392904
RSAD2	0.401063863522953	4.81481423049002	9.19472732793377	7.58264075726999e-19	1.50201281057579e-17	31.9786713563247
EDIL3	0.398175797077724	6.32162334482759	6.62128454406331	8.43771668583589e-11	5.431633220325e-10	13.8151035095248
FAP	0.396274424791048	4.59083366969147	6.91188553071698	1.32136941162417e-11	9.47368576090009e-11	15.6236611265494
DOK5	0.395828200817121	6.69305062976407	6.77464708233335	3.19717475459513e-11	2.17954892562518e-10	14.7613668527767
SNCA	0.393621033589077	6.49819326678766	9.87825734091901	2.64659212039512e-21	7.3987190204433e-20	37.5506942095482
CPE	0.392665839835952	6.79110656624319	11.3025240915813	8.53866213980659e-27	5.58476835993199e-25	50.0250749940472
BTN3A1	0.392648448836711	6.04633400907441	12.7415929599063	8.63610004386153e-33	1.22192003273657e-30	63.6657058774711
NT5E	0.387413315618767	4.49144201088929	10.0281021532055	7.37717822814943e-22	2.27315451803378e-20	38.8097859823226
EGR1	0.3870915131144	7.53803712522686	4.84854727324005	1.61824087447183e-06	5.7153662673017e-06	4.26924774639148
AP3M2	0.38690085521145	6.50023290562613	16.0545602965717	6.7278461255823e-48	4.66441571886621e-45	98.089063963647
ABCA8	0.385652174728673	7.76565862794918	7.86852602875894	1.89679794133293e-14	1.98648038176151e-13	22.0291204617349
COLQ	0.385412666619886	5.90698057350272	6.82348206179373	2.33843909234452e-11	1.62775082602656e-10	15.0665
SLC16A7	0.381513204450476	8.17883825045372	7.47041082179792	3.13529071770887e-13	2.77257277370862e-12	19.2810524289267
SSPN	0.380223086483285	6.98852015426497	11.760124029002	1.17526116323429e-28	9.47451819151553e-27	54.2581030805774
OGDHL	0.379903527273582	5.36365208348457	9.58895781873063	3.00337259568996e-20	7.30609901962053e-19	35.1575312044888
NUDT7	0.378956629491024	7.58990969147005	7.84272492715048	2.28273490962359e-14	2.36565039288794e-13	21.8475524423613
ENPP2	0.378112742561752	5.86625876588022	6.76870306557174	3.32082963757441e-11	2.2461767685174e-10	14.7243494931833
RXRG	0.377940958395715	4.92807084936479	8.8345318479671	1.33080697898797e-17	2.22958087575394e-16	29.1601940084068
AEBP1	0.375866136835704	6.74070708529946	6.59874090795911	9.71666590342434e-11	6.19739141751987e-10	13.6775615069428
CREB5	0.375678095169048	6.12761103629764	10.2359596080834	1.22752364670309e-22	4.1923258337894e-21	40.5779127411992
HLA-DRA	0.36587753187375	8.76183082577132	5.92816455840971	5.39403069095224e-09	2.69818288458672e-08	9.77210444634357
SERPINE2	0.364947436876256	7.2942108384755	4.93558668910045	1.05905432409482e-06	3.82617177120864e-06	4.67579958241158
JAK2	0.360417002822473	6.70275874591652	8.43598697399651	2.87328417041544e-16	3.92135416407288e-15	26.1408605836619
TNNI1	0.359522010291912	5.71395569509982	5.33936889240553	1.36356424455177e-07	5.58392847458798e-07	6.64785502222219
MAPK10	0.358925169723054	5.53091496370236	9.2034481300223	7.06728745055423e-19	1.40797424984749e-17	32.0479406650723
LAMA4	0.355141154830958	7.03949464246824	13.7048519386235	5.12705773830248e-37	1.22572038964314e-34	73.2905619830165
MID1	0.355012585625627	6.60150629219601	7.76307972237244	4.03146135950435e-14	4.03903491408145e-13	21.2900817248395
DIO2	0.353804518634609	4.74667312704174	8.84350229605969	1.2404067327468e-17	2.08731550440136e-16	29.2293658248626
FHOD3	0.350718276431531	8.68139221960073	8.27583589931373	9.5854418702835e-16	1.21937373370047e-14	24.9577730926036
RABGAP1L	0.349262700177782	6.32725299274047	10.5628404288948	6.9646141205256e-24	2.89135746692239e-22	43.4079927455604
MYOM2	0.348413944844689	10.3652590036298	6.93163375047831	1.16223995110086e-11	8.44634127985564e-11	15.7489400661294
JAM2	0.347188695328101	7.83078496551724	10.4761553758181	1.49917279127204e-23	5.7948751258267e-22	42.6516891268868
EDNRA	0.346581906296787	7.26481520508167	8.23983309507441	1.25371824038416e-15	1.57179539974383e-14	24.6942351112531
ANTXR1	0.342976811548783	6.5518719292196	11.0950578183728	5.7601155147139e-26	3.32790673862595e-24	48.1402739403477
AMT	0.340075667695857	6.85167768421053	11.2693606930027	1.16023105628919e-26	7.37970817729631e-25	49.7223219201581
LPHN3	0.338814556855048	6.01396916878403	6.99341019324588	7.76502851535121e-12	5.77628140524999e-11	16.1427725595313
PLAGL1	0.335950673746258	5.94874014882033	11.8139640377003	7.05135093690462e-29	5.81988286256664e-27	54.7628088712112
EXT1	0.335760149544661	6.29224643557169	12.6807913984371	1.57652440311615e-32	2.10193147823159e-30	63.0706496044836
SCN7A	0.335746549292048	6.55300498729583	7.59492923825911	1.31987201587679e-13	1.2315844799561e-12	20.1282
KCNMB2	0.334873128570981	5.25773771869328	8.89194388618506	8.4760837542396e-18	1.44384984442612e-16	29.6038122475758
CES1	0.334422101765221	7.01333445735027	6.9226781930361	1.23192348478901e-11	8.90607457772912e-11	15.6920905264577
PLCB4	0.334247391108406	6.63752577676951	10.3784	3.54056578263668e-23	1.27185194668498e-21	41.8040345141172
CD74	0.333737135759739	9.33711863339383	6.63406142513358	7.787739050571e-11	5.04601820912231e-10	13.8932346313541
LEPREL1	0.333677310644329	5.80571649727768	5.6400121639776	2.71482439098482e-08	1.23746729143312e-07	8.2067748759515
COL3A1	0.332725806527572	7.31981257168784	4.45668553596348	1.00791228613201e-05	3.19371840939362e-05	2.52164
SLN	0.328191255457839	6.16392426860254	3.9693955179457	8.15512497765418e-05	0.00022277179460235	0.540338430469759
GABRE	0.327983812718321	7.26864857894737	6.74903228734294	3.76445338519713e-11	2.5265203600747e-10	14.6020425605989
FGF12	0.327622844748019	8.35845900907441	5.44049937335193	7.98904353740632e-08	3.37938003934338e-07	7.1636974262595
ADAMTSL3	0.325396323462455	6.05467457713249	10.8081149219317	7.78489624805194e-25	3.91106418027131e-23	45.5701430873536
ALDH1A1	0.32406934635417	5.22343969147005	6.38629557439959	3.60361183416793e-10	2.1226712698629e-09	12.4011527165043
KIT	0.323868066070986	5.19499812885662	8.36626594202735	4.86507052395865e-16	6.47399883735227e-15	25.6236508228188
IFIT3	0.323257068488028	5.79435959709619	9.81551249738266	4.50101267245181e-21	1.20484636517793e-19	37.027400718768
CADPS	0.319407902632232	5.69444417059891	7.46045434599542	3.3582452913624e-13	2.94717906392601e-12	19.213809285231
PENK	0.319171149638223	5.19384	8.15494081166963	2.35280632115788e-15	2.80757422109941e-14	24.0763848551029
PROS1	0.316941087013472	7.77162703448276	5.42742424694666	8.56484464486381e-08	3.61192627267888e-07	7.09651455962099
MEOX2	0.312898978917162	5.52052794010889	10.8611489112331	4.82676065542464e-25	2.4788097499303e-23	46.041900175654
ALDH5A1	0.311781797561125	5.97553695281307	9.69654521512194	1.22409829506905e-20	3.08333036686365e-19	36.0416520026248
CA3	0.310490026228792	4.60252378221416	5.53371168998159	4.84457246913816e-08	2.12175748127194e-07	7.64684135386633
SGCE	0.309032652398327	7.23460060798548	9.43135161663531	1.10446171022764e-19	2.53550762814843e-18	33.8751156033141
GZMK	0.308999307135731	4.88116756079855	5.97967007830741	4.01241467526471e-09	2.03199933846678e-08	10.0591414023853
HLA-DMB	0.308979503508606	6.96660083121597	6.56086147311165	1.23061492609601e-10	7.72113419241961e-10	13.447355409201
MX2	0.308858146987268	6.08951421415608	8.12436029445532	2.94809898878467e-15	3.45256254885881e-14	23.8550469910424
EDA2R	0.308708143634614	5.49224480036298	7.02234501271304	6.42210445339764e-12	4.83961414950063e-11	16.3282410625096
CECR1	0.308604887537427	6.59850442649728	6.48030728778044	2.02637794665234e-10	1.23560934952864e-09	12.9615720306138
COPZ2	0.307913586826352	7.36572191833031	12.4152142254098	2.14506913355385e-31	2.47862738382147e-29	60.4899123651929
ALDH1A2	0.30658745484032	5.57539989110708	10.1386606869259	2.85067102283423e-22	9.06591844096775e-21	39.7471527347108
HMGB2	0.305413346042298	5.82047085299456	9.00387343944398	3.49614958973928e-18	6.34523693865509e-17	30.474850910242
TTC3	0.304673419426769	6.96397198366606	12.9772766079652	8.25784029552551e-34	1.30117288111087e-31	65.9867866334126
SOCS2	0.304356919847803	5.97546802722323	8.31400233695433	7.20444265006518e-16	9.30137819234672e-15	25.2381247818105
MYBL1	0.304317276696608	5.36556569872958	8.53003631697309	1.40482812140061e-16	2.03758857022394e-15	26.8437767384476
APOA1	0.303654860217072	6.25876576950998	5.91944735310562	5.66985187868785e-09	2.82190115398011e-08	9.72374011764608
CTGF	0.302435845496512	7.93289369328494	4.01127860370644	6.86898390411073e-05	0.00018965617446117	0.70216814094896
TRIM45	0.301591790044913	5.88737052450091	10.0053150031051	8.96650403597048e-22	2.7265251088326e-20	38.6174667263505
NRG1	0.301489876808883	4.21321267332123	8.20074112904249	1.67632060421717e-15	2.06062601933291e-14	24.4091002560696
HTR2B	0.300521685051772	4.25555957894737	6.81676072398093	2.44156874767636e-11	1.68767658301498e-10	15.0244231312395
EHD3	0.300089105024314	6.89739180217786	8.27223734935067	9.84651464473541e-16	1.24572784729837e-14	24.9313917049503
CTSF	0.299392257173155	6.80805741016334	11.0529428917708	8.46376015984445e-26	4.84952472629765e-24	47.7603591443528
HLA-DPA1	0.299050995197109	8.19181659165154	5.23871279451999	2.30207792698638e-07	9.16205870711631e-07	6.14310396885084
IFI44	0.298826773390722	5.36123359165154	8.34224499259056	5.8285101403159e-16	7.68233095110458e-15	25.4462260585114
NNT	0.298612666417162	9.17877959891107	6.7128758270731	4.73653573318872e-11	3.14243083619114e-10	14.3780195479482
GALNT11	0.298224294270834	6.49601289473684	12.610450467166	3.15684301072412e-32	4.12950803648119e-30	62.3841767279671
RHOBTB1	0.297892349285807	5.98809981488203	9.40849408312863	1.33237257043483e-19	3.02863574781137e-18	33.6903977148929
HLA-DMA	0.296300990207089	7.30291291107078	6.01406363646061	3.28912069832554e-09	1.6816721092545e-08	10.2520281652522
NR1D2	0.294978555685507	6.36517872413793	6.59049349260319	1.02305302612612e-10	6.50718039461689e-10	13.6273428182125
FYCO1	0.294664759278325	7.70994083121597	7.46819610610877	3.18358840399022e-13	2.80811938993183e-12	19.2660885554259
FXYD1	0.293844887194361	9.11503064791289	8.04976621143827	5.09693973903385e-15	5.72724201146219e-14	23.3178893515035
APLP1	0.293299152897335	6.02864961705989	10.2300617777928	1.29204102274764e-22	4.36961971254118e-21	40.5274018873285
FRMD4B	0.292699807213695	6.05596149909256	9.28208241525093	3.7385035828042e-19	7.83052729292494e-18	32.6747006951926
FLRT2	0.291501640999254	4.79927121597096	7.38794649931494	5.5263651667557e-13	4.73015922236015e-12	18.7263236499832
ATP8A1	0.290943988600924	6.17424737023593	9.39095882761788	1.5382799772692e-19	3.45142235676613e-18	33.5489101246539
F2R	0.29048372088636	5.67476757894737	7.21457907140213	1.79026675754728e-12	1.44999058762562e-11	17.576608348089
GHR	0.290463217954718	6.50223303266788	7.25835299733773	1.33330824494264e-12	1.09653927190834e-11	17.8647792750223
MMP16	0.290161674915793	4.15927961343013	10.1077490827933	3.7214275645096e-22	1.17275715021568e-20	39.4843586732603
NAP1L2	0.289050052364017	4.62341430852995	7.07157132661382	4.6425321133068e-12	3.5565386896747e-11	16.6452441974739
MAGED2	0.288923200552029	7.10616094555354	13.7997262015282	1.92906439283232e-37	5.14392439827173e-35	74.2575954883508
SLIT3	0.288872905174026	5.95865264246824	7.51512220673235	2.30099630156333e-13	2.07448730282686e-12	19.5839210336538
SPTAN1	0.287502954466067	8.20806218511797	13.8573957414715	1.06320379253491e-37	2.94847675745782e-35	74.8469878577693
CCND2	0.287388729010742	8.89887683121597	9.89659102361072	2.26522463515962e-21	6.38406601445595e-20	37.7040373943756
HERC5	0.287020234406192	4.59689974047187	9.91091481101471	2.00565511916365e-21	5.69885530375476e-20	37.8239797081305
IER3	0.286403816180139	7.3810801615245	4.53410825569371	7.0954429351381e-06	2.29229757079741e-05	2.85612115589878
GADD45A	0.286104110107908	7.04141297459165	6.75300741371782	3.6703523898559e-11	2.4681428825287e-10	14.6267343913996
ATPIF1	0.285124099472942	7.46344115245009	9.92882323788989	1.72226844437466e-21	4.95455897296659e-20	37.9741084471473
ABAT	0.285039758015217	5.99916817604356	6.52114973510828	1.57461268634578e-10	9.72178972365572e-10	13.2072307459843
CXCR4	0.284895430794657	5.30950906533575	5.44324001270676	7.87320806823105e-08	3.33648848025953e-07	7.1777978340341
SLC25A11	0.28477647221183	8.91280020326679	8.33241386496501	6.27514521405895e-16	8.25532860893182e-15	25.3737249213169
ATP1A3	0.283627267309141	9.21967947912886	4.40780900275434	1.25461466088286e-05	3.9198933951784e-05	2.31324545572089
ANP32E	0.283081843999508	5.59105685662432	10.5056870913635	1.15510512120107e-23	4.65601384028316e-22	42.9088799716751
GPR124	0.28292400318114	6.40567611252269	10.1635371069145	2.29940053597634e-22	7.44941304482428e-21	39.9590377481966
TNNT3	0.282779187266099	6.69916607441016	5.99794712387217	3.61062593818869e-09	1.83927036219414e-08	10.1615223326491
PRDM1	0.282719961452099	5.55901967332123	7.94148533709371	1.12066133705543e-14	1.20645109469027e-13	22.5451208886978
IGJ	0.282541014533435	4.30790979491833	3.12965645632846	0.00184235022818877	0.00395326961684702	-2.36201
ARMCX2	0.281710141108412	5.89327779491833	10.168487005415	2.203054154779e-22	7.23875566591601e-21	40.0012408714339
KIAA1107	0.281263701721556	5.27147241923775	8.4551522656993	2.48462709802648e-16	3.45208811034421e-15	26.2836139759028
MEG3	0.280982069626372	5.35450790018149	8.82090851773336	1.48070749209887e-17	2.45591986667978e-16	29.0552443526005
ZNF91	0.280795898047664	8.88952529219601	5.70484319378655	1.89838116837495e-08	8.81545655749733e-08	8.55292719309246
NBEA	0.280501752588574	6.87566873502722	7.45616983838901	3.45892659595378e-13	3.02787097092772e-12	19.1848954904142
OAS1	0.280008791526328	5.61501170417423	7.40114335033196	5.04882588798804e-13	4.32754938998378e-12	18.814758881738
BMP4	0.279976617421413	5.95696371869329	9.21727115097135	6.32060587789716e-19	1.27016697250612e-17	32.1578354516805
TNMD	0.279341156717817	4.14887375499093	7.08251040083119	4.31849517312739e-12	3.33038120526053e-11	16.7159393285072
P2RY13	0.278371328935875	4.98019718511797	7.10620769137369	3.69087396642757e-12	2.86549039297227e-11	16.8693979847667
MARCKS	0.276248088401324	6.12946081488203	8.55251205572449	1.18298917651996e-16	1.74503488527934e-15	27.012643065116
EVL	0.274918897533056	6.17257654809437	12.0865186995905	5.20184178569861e-30	5.0794886056688e-28	57.3385998874067
TTC18	0.274689313638354	5.07996939201452	11.229491878125	1.67611990664493e-26	1.04689543358282e-24	49.3590898911232
KIF13A	0.273746024045656	6.85957496370236	10.2579169426201	1.01422131361786e-22	3.53346551121238e-21	40.7661359989865
SLC30A1	0.2736957757142	6.37625635208711	9.94825022437457	1.45963460521768e-21	4.28798589744668e-20	38.1371806074345
PAFAH2	0.273496732519341	5.9960507676951	12.1863722131784	1.98475258467874e-30	2.02357201023202e-28	58.290814008066
PRKAR2B	0.272190405782179	7.20118269872958	5.4610909809921	7.15765868837913e-08	3.06132311453008e-07	7.26979583216365
C14orf159	0.271167595215824	7.92949231215971	8.32649025374567	6.56041251235042e-16	8.56560074352645e-15	25.3300723714697
ATP1B2	0.270281193285303	6.00541115245009	8.49426504632686	1.84552367248995e-16	2.61656761173268e-15	26.5757200841531
FCER1A	0.26897925611278	4.0376040707804	9.50383949851118	6.07930320950571e-20	1.42391247133456e-18	34.4630438208311
NOX4	0.26896881571233	5.4626616569873	4.8039893810679	2.00551735243355e-06	6.98224456908314e-06	4.06369244647077
EHHADH	0.268100582974681	4.87647386025408	8.35870592900661	5.14995465829458e-16	6.82689018087119e-15	25.5677680586561
HEPH	0.267924443191744	5.11270433938294	8.27235669236262	9.83774481896389e-16	1.24572784729837e-14	24.9322664792211
FBLN1	0.26693798178643	6.99172506352087	6.19407618896991	1.14442610620803e-09	6.26227797501207e-09	11.2773436195411
LPPR4	0.265737323197356	4.09558332486388	7.46854502054135	3.17593107592369e-13	2.80493377699095e-12	19.2684457787463
GNB3	0.26556106845684	6.03698928675136	7.70463141685432	6.10225121748707e-14	5.97555193373416e-13	20.8838831855283
PLA2R1	0.26556017048716	4.87670745735027	10.7212860431981	1.69723101045152e-24	8.00469564317034e-23	44.8010108647915
UGT2B4	0.264404624282687	5.17379471506352	2.44706526387371	0.0147123551572902	0.0263159851149362	-4.23152
ZNF423	0.264144157248002	5.47955177858439	9.92282148965978	1.81251202740315e-21	5.19262226693638e-20	37.9237739710898
KLHL2	-0.264075	5.09037181306715	-9.62127	2.29538349554898e-20	5.6633073931107e-19	35.4223310535519
MYL7	-0.264225	9.21574196914701	-2.75809	0.00600617291380653	0.0116673569098965	-3.43486
EGLN1	-0.265991	7.17813029038112	-11.3123	7.79875125034058e-27	5.14940403986774e-25	50.1145805851823
ENTPD6	-0.266469	7.31505551361162	-10.417	2.52366789102261e-23	9.20873130971567e-22	42.1379762829137
TGFBR2	-0.266845	8.30033969328494	-10.6344	3.68780505323906e-24	1.60802216566707e-22	44.0352878054895
HIF3A	-0.266963	6.97606682214156	-7.28943	1.08065804264392e-12	8.94057542917698e-12	18.070252501396
PAPSS2	-0.26715	6.30263	-7.06683	4.7904207337058e-12	3.66578222370665e-11	16.6146055898342
NR4A3	-0.26722	5.84341356079855	-4.35172	1.60887551434559e-05	4.94429695964449e-05	2.07675796137588
SLC39A14	-0.268256	8.52466776406534	-8.11771	3.09615858483811e-15	3.6016220585038e-14	23.8069637933794
CADPS2	-0.268452	5.87190191833031	-9.21313	6.53544685447974e-19	1.30577098104058e-17	32.1249383543919
GCLM	-0.26911	4.46829713067151	-8.58058	9.54064662308292e-17	1.42247963522223e-15	27.2239671057681
FLII	-0.269136	7.74631476043557	-12.2827	7.80234459993234e-31	8.45213361114545e-29	59.2135897961596
TUBG1	-0.271487	7.72072050816697	-10.6351	3.66375813349894e-24	1.60764779364229e-22	44.0417425206998
PITPNM1	-0.271729	6.48737178584392	-10.2395	1.19051682492257e-22	4.08606591444961e-21	40.6080979322541
PPP1R14B	-0.27173	7.27858093466425	-8.75612	2.45579590058734e-17	3.94121133767872e-16	28.5578239562406
ADAMTS5	-0.271857	5.8634998584392	-5.71548	1.78954474641751e-08	8.34358690444693e-08	8.61007746880893
ANGPT2	-0.272284	4.8080772123412	-4.6689	3.80425752204464e-06	1.27476642824241e-05	3.45118161901863
ENO1	-0.272372	8.36799997822142	-7.71101	5.83286201486625e-14	5.72793659335237e-13	20.928121389358
BAG2	-0.273362	6.4066746969147	-7.24427	1.46613605573771e-12	1.20008515636712e-11	17.771910120885
SNRPB	-0.273443	7.03153177313975	-10.7836	9.70487565142603e-25	4.80599306366691e-23	45.3525947093975
RANGAP1	-0.274119	6.51304340834846	-12.9514	1.07010394991088e-33	1.64867348549603e-31	65.7304944060506
KCNK3	-0.274188	5.00791549001815	-9.0463	2.49399255130456e-18	4.62322202090762e-17	30.8071415460849
PLAUR	-0.274603	6.11920080217786	-6.1741	1.28832798059101e-09	6.98356363521305e-09	11.1622430075034
MEIS1	-0.276009	6.6791883430127	-8.70086	3.77307040872676e-17	5.90489777510218e-16	28.1356758572572
BID	-0.276166	5.78022806715064	-11.7623	1.15075988842304e-28	9.38613918404342e-27	54.278916817857
FOSL2	-0.278812	7.2072425045372	-7.89097	1.61397111983407e-14	1.70314486663769e-13	22.1874312174271
KCND3	-0.2803	5.94741031034483	-10.911	3.07675335643675e-25	1.61599477425575e-23	46.4863396919366
MKNK2	-0.280501	7.83565375136116	-7.57695	1.49647915808954e-13	1.38890093748792e-12	20.0051873273469
TNFRSF1A	-0.280944	7.17050861705989	-8.18233	1.92133273900931e-15	2.34517603513231e-14	24.2752084935178
NFIL3	-0.281171	6.58851016696915	-6.76267	3.45115013624969e-11	2.32299261112807e-10	14.6868009917315
TRDN	-0.282646	5.74791897459165	-6.21547	1.00776806850701e-09	5.54027609335748e-09	11.4009402152838
MT2A	-0.282778	9.9732704845735	-6.29312	6.33243426651128e-10	3.59564019408048e-09	11.8527009901468
FOSL1	-0.283522	5.26688969509982	-7.88558	1.67785364559461e-14	1.76518350909066e-13	22.149371703463
IL15RA	-0.285474	6.21655974410163	-10.4758	1.50451106685245e-23	5.7948751258267e-22	42.6481828563831
SH3BGRL3	-0.285671	6.85184499818512	-7.36859	6.30840534359898e-13	5.36640174811923e-12	18.5968204740533
CCDC6	-0.287511	6.53212431215971	-9.44501	9.87223888460349e-20	2.28147440623187e-18	33.9856104257077
TKT	-0.287983	6.16157795099819	-7.00993	6.96794452684036e-12	5.22256858427938e-11	16.2485602820133
ARPC1B	-0.289064	7.18778426497278	-7.33932	7.70188924934864e-13	6.4960095092134e-12	18.4015556679749
APOD	-0.289814	10.4577629764065	-5.48489	6.30127040722286e-08	2.71683505803956e-07	7.39286135948013
MPDU1	-0.290049	6.76249088384755	-10.7057	1.95143399024104e-24	9.14141341509534e-23	44.6632921057271
SERPINB1	-0.292212	6.43088929764065	-7.92326	1.27852709500729e-14	1.36790560951937e-13	22.4158848933513
PITPNC1	-0.292549	6.68336952631579	-10.1561	2.45290951442536e-22	7.90977751791211e-21	39.8953188852323
ARHGDIA	-0.292556	6.76498379128857	-9.83579	3.79219898399979e-21	1.02700451390901e-19	37.1962542891458
LDHA	-0.292705	9.91320797277677	-8.65078	5.55816142861569e-17	8.54428673716022e-16	27.754927240313
SLA	-0.293639	5.49267859346643	-6.47858	2.04801065651346e-10	1.24770280154726e-09	12.9512315584579
GLRX2	-0.29419	5.82228521415608	-10.9538	2.08616456872163e-25	1.12119216705016e-23	46.8698524132431
LCP1	-0.294403	7.09554373321234	-5.65948	2.439197911419e-08	1.11844967723994e-07	8.31034702276348
SSR3	-0.29518	7.27917000544465	-12.0844	5.30750527027643e-30	5.11068528317035e-28	57.3187275160386
TCN2	-0.295489	6.35204432849365	-8.91733	6.93839570569289e-18	1.19069053038537e-16	29.8006808892247
ITGB2	-0.297685	5.99168627404719	-5.55289	4.3669845176414e-08	1.92697233541515e-07	7.74714375667889
GNL3	-0.297872	6.06713315063521	-8.45289	2.52774050463279e-16	3.50496498372383e-15	26.2667156850521
ADAMTS1	-0.298361	7.19109619963702	-5.21405	2.61392824816193e-07	1.02792765425449e-06	6.02075023073154
PRDX6	-0.299003	9.23458585662432	-12.1843	2.02498548062484e-30	2.03467019379304e-28	58.2709803815246
MAFB	-0.299157	6.12046629038112	-5.18026	3.10832752414483e-07	1.20999633491837e-06	5.85397050954522
GTF2IRD1	-0.301364	6.31613333393829	-10.9305	2.5781964425014e-25	1.37497199506632e-23	46.6608311254604
ALPL	-0.301932	5.82431078221416	-9.97097	1.20250773498647e-21	3.57810563376017e-20	38.328172503287
SLC7A8	-0.301979	6.93152969509982	-7.64249	9.45674439532569e-14	9.00599023252651e-13	20.4547165805838
KCNIP2	-0.302203	7.59856718330309	-3.66422	0.000271954758066537	0.00068537344153955	-0.590179
MCFD2	-0.302823	6.76365955172414	-11.8265	6.26064956430808e-29	5.22952812401782e-27	54.8803158796885
FGF7	-0.302888	4.73702634845735	-8.17352	2.05092726729639e-15	2.49020643505532e-14	24.2111470290932
PTP4A2	-0.303751	9.1911518185118	-14.1994	3.03447469417035e-39	9.56273320667411e-37	78.3657735061901
MSR1	-0.305288	4.64359052813067	-6.60746	9.20086250967869e-11	5.89008123542035e-10	13.7307175512025
GPR56	-0.3062	6.52605945009074	-11.4779	1.67201102980386e-27	1.17091439087173e-25	51.6353767263411
HK2	-0.306805	6.52245849001815	-7.14115	2.92576836333743e-12	2.30504000716118e-11	17.0964337295438
CD68	-0.307337	6.68855931578947	-6.72461	4.39679120188034e-11	2.92823759871627e-10	14.4506048173452
AQP4	-0.307799	4.74993397459165	-5.1533	3.56656070988136e-07	1.37831468236385e-06	5.72162325495684
CLIC1	-0.308353	7.79410641742287	-8.43482	2.89872919047616e-16	3.94830834529886e-15	26.1322005970593
SLC7A5	-0.308734	5.38581844101633	-6.56971	1.16467653823868e-10	7.34731796142747e-10	13.5010108367752
ANGPTL4	-0.311487	5.59312819600726	-5.32525	1.46822492998747e-07	5.98776672917833e-07	6.57654510704599
C3AR1	-0.311884	6.20431865880218	-5.37285	1.14341719073857e-07	4.73272321396446e-07	6.81768962469762
RPGR	-0.312244	5.37856030490018	-10.124	3.23490386430045e-22	1.02409079868471e-20	39.6224893815071
ALG3	-0.313203	6.99986134119782	-12.4062	2.34233295783313e-31	2.66219580273067e-29	60.4029497660115
CA14	-0.315101	5.54431313793103	-7.21742	1.75640309760083e-12	1.42589492689304e-11	17.5952799942394
CYBB	-0.315406	6.23824013067151	-6.47054	2.15190435614882e-10	1.30412175709614e-09	12.9030466069059
F8	-0.316823	8.12199616696915	-7.76074	4.09914307831308e-14	4.1009175991262e-13	21.2737655362423
UAP1	-0.316917	7.07103456079855	-8.40237	3.7053960091744e-16	5.00770185801289e-15	25.891060072041
SULT1B1	-0.318588	4.74852209618875	-8.50682	1.67708834557483e-16	2.40232510327899e-15	26.669740220711
SRPX	-0.319412	8.3018257368421	-8.72787	3.05951572127283e-17	4.84283618620651e-16	28.3417419058473
ABHD5	-0.320007	6.89683866061706	-10.7871	9.40462829580245e-25	4.69081208451787e-23	45.3836080984152
EIF4EBP1	-0.320278	6.15934823956443	-12.3691	3.36442994075238e-31	3.76219238374779e-29	60.0450147096009
HIF1A	-0.32184	8.2417770907441	-9.90155	2.17170350899364e-21	6.14547772565426e-20	37.7455890730697
P2RY2	-0.322658	6.2107674246824	-9.63979	1.96705428752513e-20	4.8705669197899e-19	35.5743838638466
TGM2	-0.324224	9.23734408711434	-11.1685	2.93878995132938e-26	1.75643368384195e-24	48.8046731663335
YARS	-0.325745	6.73626319782214	-10.5785	6.05938178753815e-24	2.56156670323183e-22	43.5453569732038
NUDT4	-0.329275	6.73847852087114	-9.683	1.37106560699768e-20	3.40702432018455e-19	35.9299523416434
CHL1	-0.334427	4.62977643375681	-7.15074	2.74451624864801e-12	2.17211542829642e-11	17.1589419189182
SLC26A2	-0.335888	5.11958077676951	-8.15032	2.43453515708666e-15	2.89482826261561e-14	24.0428743421396
GADD45B	-0.337032	6.69412634482759	-7.56006	1.68358491368263e-13	1.54804962951746e-12	19.8898201401073
FCGR2A	-0.337638	5.29527497459165	-5.61473	3.11831949688487e-08	1.40203041970835e-07	8.0727484605923
HCK	-0.339146	5.06523318511797	-7.19957	1.97991999843851e-12	1.59799596614368e-11	17.4781614377287
NME1	-0.340524	6.84100596551724	-8.7786	2.06109574456237e-17	3.35436075048143e-16	28.7300803039857
SIGLEC9	-0.340694	4.9086404137931	-9.98191	1.09528387962584e-21	3.30156658149822e-20	38.4202284060264
FCGR1A	-0.342366	4.44373689292196	-5.78727	1.19873747047496e-08	5.71978450296137e-08	8.99808924939195
GRB14	-0.343111	4.95377315245009	-9.22794	5.79834831188213e-19	1.17543710076839e-17	32.2427150821629
KIAA0040	-0.344583	6.23940843738657	-11.0433	9.23842570243881e-26	5.16532301572647e-24	47.6739037961089
IGFBP4	-0.345256	8.85264634664247	-8.36712	4.83404039369344e-16	6.44507731720705e-15	25.6299343450298
AASS	-0.34617	6.65371689836661	-11.7557	1.22569636748947e-28	9.76753208713164e-27	54.2165913549569
CBS	-0.348116	5.22945945553539	-9.98082	1.10547495176e-21	3.31786053703553e-20	38.4110996934438
MAP3K6	-0.348119	6.87133204900181	-10.7713	1.08375204127328e-24	5.29130486066734e-23	45.2436609461835
ELL2	-0.352774	6.42035815970962	-9.52572	5.07343555173841e-20	1.20873294433685e-18	34.6411684243412
SOCS3	-0.353499	5.28203326134301	-6.8604	1.84374301626131e-11	1.30702150631285e-10	15.2984877965103
ARNTL	-0.360588	5.75276130490018	-7.81228	2.83855522637082e-14	2.9068985796793e-13	21.6339354285854
S100A12	-0.360593	5.13099583484574	-4.59211	5.43639910702508e-06	1.7871292085825e-05	3.11021255165113
AMD1	-0.360727	7.31377133575318	-11.9853	1.37459742675533e-29	1.25395841574931e-27	56.3783497507747
CD38	-0.361934	5.73247531578947	-9.28871	3.5425991181005e-19	7.44267869266387e-18	32.7276824998048
EMP3	-0.365227	7.4064	-9.17235	9.08122764447302e-19	1.78357369006038e-17	31.8011878982017
CCL11	-0.365275	5.45672784392015	-7.95112	1.04510328215406e-14	1.13214078987096e-13	22.613574947943
VAMP8	-0.366978	6.21690047186933	-7.17407	2.34855834747233e-12	1.87371174027913e-11	17.3112389908243
DHCR24	-0.374085	6.49762144283122	-8.46994	2.22067816900929e-16	3.11029530216998e-15	26.3939358707723
BCL2L1	-0.374614	6.80022825952813	-14.5753	5.81422553049477e-41	2.2394458668289e-38	82.2793831324491
GPSM2	-0.376242	4.59256447368421	-9.26678	4.23290519390047e-19	8.78644661955448e-18	32.5524456006683
FCGBP	-0.376687	4.8622031814882	-9.94352	1.51970882167534e-21	4.40842730572181e-20	38.0974286187004
IL1R1	-0.378295	6.58482365517241	-8.18793	1.84333661789308e-15	2.25394228780472e-14	24.3158820495127
POR	-0.378843	6.34521023593466	-10.857	5.01052091271926e-25	2.55426040352078e-23	46.0050234630445
MARK3	-0.379499	7.14890088021779	-14.7891	6.00674543752052e-42	2.77631774122199e-39	84.5259237783048
FADS3	-0.383849	7.58677186206897	-10.2987	7.10753963936038e-23	2.52700370870182e-21	41.1167587752323
DUSP13	-0.386212	5.84214817785844	-11.7527	1.26071712935671e-28	9.93244529298874e-27	54.1887598292802
ALOX5	-0.386527	5.42742929219601	-9.23287	5.57161227391172e-19	1.13946866946991e-17	32.2819742878043
FLNC	-0.388291	10.3880621578947	-7.92111	1.2985280519165e-14	1.38716409613823e-13	22.4006635844684
IFITM3	-0.391432	9.5703481615245	-10.4971	1.24570186447247e-23	4.9351148722215e-22	42.834393775312
RAB15	-0.392966	6.81963619963702	-8.14528	2.52681226044708e-15	2.98948624602041e-14	24.0063657145947
CCR1	-0.395097	4.93893710163339	-7.6413	9.53594466741871e-14	9.06202307748734e-13	20.4465469874685
HAS2	-0.397435	4.58718694010889	-7.23023	1.61152312222071e-12	1.31288951896077e-11	17.6794555852744
IL18R1	-0.397599	4.07485447005445	-10.5041	1.17103077879914e-23	4.69292276844764e-22	42.895372145963
KPNA2	-0.397789	6.67283826678766	-11.0444	9.15362441659011e-26	5.15951854310726e-24	47.6830071241546
GLUL	-0.398901	8.60628245916515	-10.4875	1.35611210473391e-23	5.34200296711377e-22	42.7506210768566
BCL3	-0.400521	5.92268528675136	-9.87586	2.70090582487334e-21	7.52023296540035e-20	37.5306746857573
ADH1B	-0.400981	6.53030018330309	-5.19062	2.94786849440374e-07	1.15011661630282e-06	5.90499199823167
SLC19A2	-0.402764	6.88196	-6.5457	1.35221117865756e-10	8.46108312421738e-10	13.3555564688387
SLC22A5	-0.403587	6.50508183484574	-9.92952	1.71206252669405e-21	4.94572062398744e-20	37.9799661996475
CHI3L1	-0.403719	4.70180790199637	-6.22379	9.59048011576541e-10	5.28543709400648e-09	11.4491070362942
ADORA3	-0.405811	5.31379312341198	-9.23915	5.2952495438879e-19	1.09261800856473e-17	32.3320464920922
ATP1A1	-0.410216	9.33621367332123	-13.1307	1.76984749317782e-34	3.06758816755046e-32	67.5099924449622
H2AFZ	-0.410645	6.45266168421053	-12.7665	6.74314939630648e-33	9.73963640929018e-31	63.9103414301847
MAP2K1	-0.418457	7.43396193829401	-13.3287	2.39139657349208e-35	4.87633895412371e-33	69.4896250786226
GNMT	-0.418547	4.55382378039927	-11.4061	3.26491735527049e-27	2.26356720240903e-25	50.9744540386995
MPP3	-0.418825	7.10842916878403	-10.9881	1.52815913189132e-25	8.40851369952579e-24	47.1770970530172
TLR2	-0.419016	5.00992563339383	-8.20397	1.63669380187232e-15	2.01548812227012e-14	24.4325811332101
P2RX5	-0.419173	6.31427638475499	-9.29232	3.44022082868073e-19	7.27166189184254e-18	32.7565485730453
GPX3	-0.423176	10.3303536098004	-10.7021	2.01507008017732e-24	9.31365391057956e-23	44.631627831306
C3	-0.423696	8.93147033756806	-6.35978	4.2336605087959e-10	2.47278587257641e-09	12.2443586501584
FPR1	-0.424071	4.87719732486388	-10.6653	2.79895818282193e-24	1.24392160778875e-22	44.3073975737321
MID1IP1	-0.429726	6.81989230852995	-11.7451	1.3553419266613e-28	1.04406506417142e-26	54.1172606948502
XRCC4	-0.433851	5.38800510344828	-9.87019	2.83396956848462e-21	7.82785299534018e-20	37.4832818737491
BLM	-0.44231	5.70400936479129	-10.7046	1.96973067374775e-24	9.16519648395515e-23	44.6540834150617
CPM	-0.443562	5.96655562794918	-7.95304	1.03067180124597e-14	1.11825471017814e-13	22.6272113520498
SERPINB8	-0.443588	5.54084865880218	-9.68587	1.33853431892021e-20	3.35020160038766e-19	35.9536084632201
LAD1	-0.444191	5.79652435934664	-15.3968	8.80562836496214e-45	5.08745178785688e-42	90.9844859735246
PLP2	-0.447004	8.04023679854809	-12.4243	1.9636314689445e-31	2.34721671968831e-29	60.5772715450864
TXNRD1	-0.449983	7.49620555172414	-11.3677	4.66716496817612e-27	3.17229948278089e-25	50.6215809080477
SLC38A2	-0.456992	8.9308890199637	-10.8662	4.61030227798772e-25	2.38531535024544e-23	46.0871838309549
PI15	-0.457062	3.86414497822142	-7.21886	1.7395493754775e-12	1.41386820869701e-11	17.6047074463013
MYC	-0.46139	6.30296630127042	-7.53696	1.97732507264732e-13	1.79905442633384e-12	19.7323485144817
CD53	-0.462187	7.12382591470054	-7.53618	1.98800652087528e-13	1.80640225546898e-12	19.727073499722
IFI30	-0.46421	7.2723730907441	-7.64453	9.32169473060622e-14	8.88958866125074e-13	20.4688062885769
ARG2	-0.464294	4.83698073684211	-8.32729	6.5212027222998e-16	8.53047141013292e-15	25.3359585291438
STAT3	-0.469986	9.27812729582577	-13.3628	1.69276233098977e-35	3.78578104540389e-33	69.8313711853554
CDKN1A	-0.469987	6.91539193466425	-9.95555	1.37161939429388e-21	4.04656904708061e-20	38.1984799519668
TEAD4	-0.470706	5.69412077132486	-14.6368	3.02954986008697e-41	1.23552171646959e-38	82.9245
SLC11A1	-0.471859	5.31049319963702	-10.6635	2.8442726494625e-24	1.25600906233908e-22	44.2915511290373
SLC7A1	-0.471939	6.12320818330309	-11.52	1.12757091998238e-27	7.97698896758962e-26	52.0244841881201
CCT2	-0.482536	6.94750774954628	-12.5851	4.0543356706303e-32	5.11067440081452e-30	62.1368092993057
OSMR	-0.483113	6.75854195644283	-11.8927	3.33398204095861e-29	2.88931218624575e-27	55.5028881516031
EDNRB	-0.489767	6.71516680943739	-12.2683	8.97268916567645e-31	9.42540211903558e-29	59.0754526230409
SLCO2A1	-0.490063	7.07420407803993	-9.81239	4.62125884436278e-21	1.23227644492181e-19	37.0014216090258
TNC	-0.502987	5.47244962431942	-5.33202	1.41711493189257e-07	5.78954497513919e-07	6.61070888127274
BCL6	-0.510571	7.28869818874773	-14.0948	9.03567961916181e-39	2.61018194998537e-36	77.2861227169588
TIMP4	-0.525209	7.37910203811252	-9.98232	1.0914593487263e-21	3.30156658149822e-20	38.4236761927201
THBS1	-0.527407	7.32735846279492	-8.47776	2.09244103656863e-16	2.94257478834286e-15	26.4523661664497
C1QB	-0.539724	7.33599230671506	-7.62425	1.07483740271725e-13	1.01247930883677e-12	20.3293123523842
GFPT2	-0.543174	6.10829625952813	-9.60007	2.73830968742724e-20	6.70837493389861e-19	35.2485372115266
ITGA5	-0.543758	7.84691223956443	-11.5438	9.02650985718092e-28	6.51883258748285e-26	52.2442354351682
ATP1B3	-0.544395	6.99122200907441	-10.6873	2.30113587661547e-24	1.04273039428595e-22	44.5006396291864
F13A1	-0.545739	8.26887799092559	-7.81917	2.70211973855613e-14	2.78776728384072e-13	21.6822191095005
CTSC	-0.555503	6.76752657894737	-8.58333	9.34131365393957e-17	1.39576136988713e-15	27.2447147830658
IL1R2	-0.555526	5.04211005444646	-8.81822	1.51214870734378e-17	2.49612547333676e-16	29.0345845296625
PLTP	-0.560921	7.93806082940109	-8.54097	1.2922448880602e-16	1.90215155178798e-15	26.9258493013518
ANPEP	-0.576708	4.94980678221416	-10.5617	7.03708013820809e-24	2.90405217846409e-22	43.3977807751699
LMCD1	-0.57671	6.92063373321234	-9.00729	3.40258197300336e-18	6.19162751150454e-17	30.5015367122986
SLCO4A1	-0.590677	5.80679064972777	-15.8057	1.03059495886164e-46	6.49555895435249e-44	95.3874061428497
C1QTNF1	-0.59306	7.77897532667877	-12.0573	6.89281865787912e-30	6.4578259128481e-28	57.0604500351155
CD14	-0.60755	7.41841940653357	-8.38567	4.20303676607961e-16	5.64721974791277e-15	25.7672986323915
LAPTM5	-0.623758	7.51539790744102	-9.84351	3.55232997900302e-21	9.65815833114821e-20	37.260643879583
AQP3	-0.643924	6.02735503266788	-14.873	2.45615181222947e-42	1.21632146529907e-39	85.411
HMGCS2	-0.647055	5.98986715063521	-5.83597	9.11256297348263e-09	4.41799993672413e-08	9.2637546678379
ALOX5AP	-0.650605	6.8464545553539	-10.7484	1.33141445603685e-24	6.36599753358863e-23	45.0405602602865
NPTX2	-0.655919	5.25998202722323	-14.7679	7.53207834377691e-42	3.26374369733783e-39	84.3019684441392
RNASE2	-0.666379	4.49488133030853	-11.9441	2.03925515273361e-29	1.81258409921822e-27	55.9886113358153
RARRES1	-0.703562	5.03226340834846	-11.8461	5.19411675702147e-29	4.39156237517437e-27	55.0648332595405
ADAMTS9	-0.718874	6.72977191833031	-13.2185	7.30432398643734e-35	1.40669106105472e-32	68.3853
AREG	-0.761294	4.77768888203267	-10.2927	7.48885459725073e-23	2.64899127156833e-21	41.0652218963054
SPP1	-0.764811	5.83910978947368	-6.62868	8.05532274191146e-11	5.2096597546336e-10	13.860306915086
CCL2	-0.769672	7.5633125862069	-7.75087	4.39703557001478e-14	4.37369406124999e-13	21.2050169064297
FKBP5	-0.807125	7.47831	-11.9468	1.98853340444182e-29	1.7904548172721e-27	56.0134989487355
ANKRD2	-0.865001	8.6096986261343	-10.5688	6.60831337394878e-24	2.75996606154138e-22	43.4598007693347
VSIG4	-0.918232	6.98362878584392	-12.9798	8.05319237483893e-34	1.29843680778508e-31	66.0116019716081
CYP4B1	-0.940941	6.15925	-11.2939	9.24621978991642e-27	5.99103194425145e-25	49.9464623207603
CD163	-1.07857	6.78031247368421	-14.3526	6.08508141340363e-40	2.00894616376797e-37	79.955715251232
SERPINE1	-1.14659	6.47984127404719	-10.1652	2.2659025186979e-22	7.37535312776177e-21	39.9735070768576
IL1RL1	-1.19248	5.41636168421053	-17.073	8.1892903609825e-53	1.13552700145383e-49	109.292747035097
FCN3	-1.23355	7.20647357350272	-18.2757	9.88005966587016e-59	1.71246134158694e-55	122.785672252896
PLA2G2A	-1.36715	7.58563771506352	-12.8801	2.17875308419723e-33	3.28375981146509e-31	65.0274351903186
