# Supplementary material for: Quercetin reverses β1-adrenoceptor autoantibody-induced heart failure by promoting MDM2-mediated ubiquitination and degradation of p53 in cardiomyocytes
Source: Front Nutr. 2025 Oct 16;12:1674507. doi: 10.3389/fnut.2025.1674507 (PMC12573670; doi:10.3389/fnut.2025.1674507)
Supplement: Supplementary file 5 [file Table_4.xlsx]

## Sheet: Sheet1
chenpi	MOL000359	NPC1L1
chenpi	MOL000359	NR1H3
chenpi	MOL000359	RORC
chenpi	MOL000359	HMGCR
chenpi	MOL000359	CYP51A1
chenpi	MOL000359	CYP17A1
chenpi	MOL000359	AR
chenpi	MOL000359	SHBG
chenpi	MOL000359	SREBF2
chenpi	MOL000359	RORA
chenpi	MOL000359	ESR1
chenpi	MOL000359	ESR2
chenpi	MOL000359	CYP19A1
chenpi	MOL000359	BCHE
chenpi	MOL000359	SLC6A2
chenpi	MOL000359	CYP2C19
chenpi	MOL000359	PTPN1
chenpi	MOL000359	SERPINA6
chenpi	MOL000359	ACHE
chenpi	MOL000359	SLC6A4
chenpi	MOL000359	CHRM2
chenpi	MOL000359	NR1I3
chenpi	MOL000359	NR1H2
chenpi	MOL000359	G6PD
chenpi	MOL000359	VDR
chenpi	MOL000359	DHCR7
chenpi	MOL000359	CES2
chenpi	MOL000359	HSD11B1
chenpi	MOL000359	PTGER1
chenpi	MOL000359	PTGER2
chenpi	MOL000359	PTGES
chenpi	MOL000359	PPARA
chenpi	MOL000359	PPARD
chenpi	MOL000359	GLRA1
chenpi	MOL000359	SQLE
chenpi	MOL000359	PTPN6
chenpi	MOL000359	PTPN2
chenpi	MOL000359	NOS2
chenpi	MOL000359	FDFT1
chenpi	MOL000359	HSD11B2
chenpi	MOL000359	PPARG
chenpi	MOL000359	UGT2B7
chenpi	MOL000359	POLB
chenpi	MOL000359	NR3C1
chenpi	MOL000359	PREP
chenpi	MOL000359	PTGER4
chenpi	MOL000359	IDO1
chenpi	MOL000359	BACE1
chenpi	MOL000359	ATP12A
chenpi	MOL000359	PTGIR
chenpi	MOL000359	TBXAS1
chenpi	MOL000359	DHCR7 EBP
chenpi	MOL000359	ICMT
chenpi	MOL000359	SIGMAR1
chenpi	MOL000359	FABP4
chenpi	MOL000359	TERT
chenpi	MOL000359	FABP3
chenpi	MOL000359	FABP5
chenpi	MOL000359	FABP1
chenpi	MOL000359	CDC25A
chenpi	MOL000359	PDE4A
chenpi	MOL000359	PDE4B
chenpi	MOL000359	PDE4C
chenpi	MOL000359	DRD2
chenpi	MOL000359	ADORA3
chenpi	MOL000359	MAPK3
chenpi	MOL000359	PRKCH
chenpi	MOL000359	PTPN11
chenpi	MOL000359	AKR1B10
chenpi	MOL000359	PTGS2
chenpi	MOL000359	BACE2
chenpi	MOL000359	MGLL
chenpi	MOL000359	CXCR3
chenpi	MOL000359	PTPRF
chenpi	MOL000359	PLA2G1B
chenpi	MOL000359	ACP1
chenpi	MOL000359	S1PR3
chenpi	MOL000359	S1PR1
chenpi	MOL000359	MDM4
chenpi	MOL000359	MDM2
chenpi	MOL000359	ALK
chenpi	MOL000359	TOP2A
chenpi	MOL000359	F11
chenpi	MOL000359	MAP3K14
chenpi	MOL000359	METAP1
chenpi	MOL000359	IGF1R
chenpi	MOL000359	SRC
chenpi	MOL000359	KDR
chenpi	MOL000359	PTGFR
chenpi	MOL000359	PTGER3
chenpi	MOL000359	PTGDR
chenpi	MOL000359	MAPK14
chenpi	MOL000359	ALOX5AP
chenpi	MOL000359	TOP1
chenpi	MOL000359	NR3C2
chenpi	MOL000359	HIF1A
chenpi	MOL000359	PYGL
chenpi	MOL000359	PDE4D
chenpi	MOL000359	NPY5R
chenpi	MOL000359	GRM2
chenpi	MOL004328	CYP19A1
chenpi	MOL004328	CA7
chenpi	MOL004328	ABCC1
chenpi	MOL004328	HSD17B1
chenpi	MOL004328	CA12
chenpi	MOL004328	SHBG
chenpi	MOL004328	CA4
chenpi	MOL004328	CYP1B1
chenpi	MOL004328	CBR1
chenpi	MOL004328	ESR1
chenpi	MOL004328	ESR2
chenpi	MOL004328	PTGS1
chenpi	MOL004328	MAOB
chenpi	MOL004328	ADORA1
chenpi	MOL004328	ADORA3
chenpi	MOL004328	ABCG2
chenpi	MOL004328	TAS2R31
chenpi	MOL004328	AKR1C3
chenpi	MOL004328	PLA2G1B
chenpi	MOL004328	GRM5
chenpi	MOL004328	CES1
chenpi	MOL004328	PPARG
chenpi	MOL004328	CES2
chenpi	MOL004328	SLC5A2
chenpi	MOL004328	MMP12
chenpi	MOL004328	POLB
chenpi	MOL004328	MMP13
chenpi	MOL004328	PLA2G2A
chenpi	MOL004328	PLA2G5
chenpi	MOL004328	PLA2G10
chenpi	MOL004328	BACE1
chenpi	MOL004328	CHRNA7
chenpi	MOL004328	KLK1
chenpi	MOL004328	KLK2
chenpi	MOL004328	RXRA
chenpi	MOL004328	SERPINE1
chenpi	MOL004328	SRC
chenpi	MOL004328	CA2
chenpi	MOL004328	CA1
chenpi	MOL004328	HSD17B14
chenpi	MOL004328	KIT
chenpi	MOL004328	KDR
chenpi	MOL004328	FGFR1
chenpi	MOL004328	MET
chenpi	MOL004328	CA3
chenpi	MOL004328	CA6
chenpi	MOL004328	CA13
chenpi	MOL004328	CA5B
chenpi	MOL004328	CA5A
chenpi	MOL004328	NQO2
chenpi	MOL004328	CTSB
chenpi	MOL004328	NOX4
chenpi	MOL004328	AKR1B1
chenpi	MOL004328	CLK1
chenpi	MOL004328	DYRK1B
chenpi	MOL004328	BCHE
chenpi	MOL004328	CA9
chenpi	MOL004328	ESRRA
chenpi	MOL004328	ESRRB
chenpi	MOL004328	CDK5R1 CDK5
chenpi	MOL004328	IGF1R
chenpi	MOL004328	INSR
chenpi	MOL004328	DYRK1A
chenpi	MOL004328	HSD17B2
chenpi	MOL004328	IGFBP3
chenpi	MOL004328	MMP2
chenpi	MOL004328	YWHAG
chenpi	MOL004328	SIRT2
chenpi	MOL004328	F3
chenpi	MOL004328	PTGER1
chenpi	MOL004328	PTGER2
chenpi	MOL004328	PTGER3
chenpi	MOL004328	BCL2L1
chenpi	MOL004328	PIK3CB
chenpi	MOL004328	CYP2C9
chenpi	MOL004328	CYP3A4
chenpi	MOL004328	PIK3CA
chenpi	MOL004328	VCP
chenpi	MOL004328	PGF
chenpi	MOL004328	VEGFA
chenpi	MOL004328	EDNRA
chenpi	MOL004328	ERN1
chenpi	MOL004328	MMP3
chenpi	MOL004328	APP
chenpi	MOL004328	GSK3B
chenpi	MOL004328	BCL2
chenpi	MOL004328	MMP9
chenpi	MOL004328	WEE1
chenpi	MOL004328	LCK
chenpi	MOL004328	SYK
chenpi	MOL004328	CCNE1 CDK2
chenpi	MOL004328	CCNE1 CDK3
chenpi	MOL004328	CDK4
chenpi	MOL004328	AURKA
chenpi	MOL004328	SNCA
chenpi	MOL004328	ALOX12
chenpi	MOL004328	HNF4A
chenpi	MOL004328	CDK1 CCNB1
chenpi	MOL004328	GRK2
chenpi	MOL004328	DUSP3
chenpi	MOL005100	CYP1B1
chenpi	MOL005100	CA7
chenpi	MOL005100	CA12
chenpi	MOL005100	CA4
chenpi	MOL005100	CYP19A1
chenpi	MOL005100	ESR1
chenpi	MOL005100	ESR2
chenpi	MOL005100	HSD17B1
chenpi	MOL005100	MAOB
chenpi	MOL005100	MMP13
chenpi	MOL005100	ADORA1
chenpi	MOL005100	ABCG2
chenpi	MOL005100	TAS2R31
chenpi	MOL005100	ADORA3
chenpi	MOL005100	MMP12
chenpi	MOL005100	PTGS1
chenpi	MOL005100	ABCC1
chenpi	MOL005100	SHBG
chenpi	MOL005100	CBR1
chenpi	MOL005100	AKR1C3
chenpi	MOL005100	PLA2G1B
chenpi	MOL005100	KLK1
chenpi	MOL005100	KLK2
chenpi	MOL005100	PPARG
chenpi	MOL005100	CA3
chenpi	MOL005100	ABCB1
chenpi	MOL005100	SRC
chenpi	MOL005100	GRM5
chenpi	MOL005100	TERT
chenpi	MOL005100	CA2
chenpi	MOL005100	CA1
chenpi	MOL005100	KDR
chenpi	MOL005100	POLB
chenpi	MOL005100	PLA2G5
chenpi	MOL005100	PLA2G10
chenpi	MOL005100	GSK3B
chenpi	MOL005100	CHRNA7
chenpi	MOL005100	CES1
chenpi	MOL005100	MET
chenpi	MOL005100	ACHE
chenpi	MOL005100	TOP1
chenpi	MOL005100	CA6
chenpi	MOL005100	CA5A
chenpi	MOL005100	IGF1R
chenpi	MOL005100	PIM1
chenpi	MOL005100	PIM2
chenpi	MOL005100	PIM3
chenpi	MOL005100	BACE1
chenpi	MOL005100	MMP2
chenpi	MOL005100	RXRA
chenpi	MOL005100	SERPINE1
chenpi	MOL005100	ADCY5
chenpi	MOL005100	DYRK1A
chenpi	MOL005100	APP
chenpi	MOL005100	GRM2
chenpi	MOL005100	MMP9
chenpi	MOL005100	GUSB
chenpi	MOL005100	CA9
chenpi	MOL005100	MYLK
chenpi	MOL005100	DNMT1
chenpi	MOL005100	KCNH2
chenpi	MOL005100	PGD
chenpi	MOL005100	ST3GAL3
chenpi	MOL005100	FUT7
chenpi	MOL005100	FUT4
chenpi	MOL005100	STAT1
chenpi	MOL005100	SQLE
chenpi	MOL005100	AKR1B1
chenpi	MOL005100	FFAR1
chenpi	MOL005100	CES2
chenpi	MOL005100	MMP14
chenpi	MOL005100	PDGFRB
chenpi	MOL005100	PARP1
chenpi	MOL005100	TNKS2
chenpi	MOL005100	TNKS
chenpi	MOL005100	ODC1
chenpi	MOL005100	TDP1
chenpi	MOL005100	ERN1
chenpi	MOL005100	BCL2
chenpi	MOL005100	MMP3
chenpi	MOL005100	CLK1
chenpi	MOL005100	DYRK1B
chenpi	MOL005100	KCNMA1
chenpi	MOL005100	NAT1
chenpi	MOL005100	CA13
chenpi	MOL005100	CHEK1
chenpi	MOL005100	FASN
chenpi	MOL005100	EDNRA
chenpi	MOL005100	SGK1
chenpi	MOL005100	HSD17B2
chenpi	MOL005100	MAOA
chenpi	MOL005100	RPS6KA5
chenpi	MOL005100	ABL1
chenpi	MOL005100	MTOR
chenpi	MOL005100	PIK3CD
chenpi	MOL005100	PRKDC
chenpi	MOL005100	PIK3CB
chenpi	MOL005100	HCK
chenpi	MOL005100	PIK3CG
chenpi	MOL005100	PI4KB
chenpi	MOL005815	TAS2R31
chenpi	MOL005815	CA7
chenpi	MOL005815	CA12
chenpi	MOL005815	CYP1B1
chenpi	MOL005815	CYP19A1
chenpi	MOL005815	CA4
chenpi	MOL005815	ADORA1
chenpi	MOL005815	ABCC1
chenpi	MOL005815	ABCG2
chenpi	MOL005815	ADORA3
chenpi	MOL005815	MAOB
chenpi	MOL005815	ABCB1
chenpi	MOL005815	CA2
chenpi	MOL005815	CA1
chenpi	MOL005815	CA13
chenpi	MOL005815	ESR2
chenpi	MOL005815	MMP13
chenpi	MOL005815	CA6
chenpi	MOL005815	ESR1
chenpi	MOL005815	HSD17B1
chenpi	MOL005815	MMP12
chenpi	MOL005815	CBR1
chenpi	MOL005815	PTGS1
chenpi	MOL005815	CA3
chenpi	MOL005815	CA5B
chenpi	MOL005815	CA5A
chenpi	MOL005815	SHBG
chenpi	MOL005815	SRC
chenpi	MOL005815	KDR
chenpi	MOL005815	GRM5
chenpi	MOL005815	ACHE
chenpi	MOL005815	PPARG
chenpi	MOL005815	KIT
chenpi	MOL005815	SYK
chenpi	MOL005815	MET
chenpi	MOL005815	GRM2
chenpi	MOL005815	BACE1
chenpi	MOL005815	CES1
chenpi	MOL005815	CES2
chenpi	MOL005815	MMP2
chenpi	MOL005815	KLK2
chenpi	MOL005815	ICAM1
chenpi	MOL005815	VCAM1
chenpi	MOL005815	SELE
chenpi	MOL005815	PIK3CA
chenpi	MOL005815	CSF1R
chenpi	MOL005815	PDGFRB
chenpi	MOL005815	LRRK2
chenpi	MOL005815	PDE10A
chenpi	MOL005815	PIK3CG
chenpi	MOL005815	MAPK10
chenpi	MOL005815	PDE2A
chenpi	MOL005815	NOS1
chenpi	MOL005815	TTK
chenpi	MOL005815	NOS2
chenpi	MOL005815	NOS3
chenpi	MOL005815	BRD4
chenpi	MOL005815	GSK3B
chenpi	MOL005815	BRD9
chenpi	MOL005815	MAPK14
chenpi	MOL005815	PDE7A
chenpi	MOL005815	FGFR1
chenpi	MOL005815	INSR
chenpi	MOL005815	NTRK1
chenpi	MOL005815	CSNK1D
chenpi	MOL005815	CDK2
chenpi	MOL005815	DYRK1A
chenpi	MOL005815	MMP14
chenpi	MOL005815	CCNA2 CDK2
chenpi	MOL005815	LCK
chenpi	MOL005815	RET
chenpi	MOL005815	MAPK8
chenpi	MOL005815	BAD
chenpi	MOL005815	TEK
chenpi	MOL005815	PIM2
chenpi	MOL005815	CDK2 CCNA1 CCNA2
chenpi	MOL005815	ERBB4
chenpi	MOL005815	CDK4
chenpi	MOL005815	CREBBP
chenpi	MOL005815	SCN10A
chenpi	MOL005815	PGK1
chenpi	MOL005815	CMA1
chenpi	MOL005815	MKNK2
chenpi	MOL005815	JAK3
chenpi	MOL005815	ADORA2A
chenpi	MOL005815	JAK1
chenpi	MOL005815	CTSS
chenpi	MOL005815	JAK2
chenpi	MOL005815	JAK3 JAK1
chenpi	MOL005815	CTSV
chenpi	MOL005815	FPR1
chenpi	MOL005815	FPR2
chenpi	MOL005815	RPS6KB1
chenpi	MOL005815	AURKA
chenpi	MOL005815	PLA2G10
chenpi	MOL005815	KCNH2
chenpi	MOL005815	TRHR
chenpi	MOL005815	FAP
chenpi	MOL005815	PPP1CA
chenpi	MOL005815	NPY5R
chenpi	MOL005828	ABCG2
chenpi	MOL005828	AKR1B1
chenpi	MOL005828	OPRD1
chenpi	MOL005828	CYP1B1
chenpi	MOL005828	KIT
chenpi	MOL005828	OPRM1
chenpi	MOL005828	CA2
chenpi	MOL005828	ALOX5
chenpi	MOL005828	PTGS2
chenpi	MOL005828	NOX4
chenpi	MOL005828	NOS2
chenpi	MOL005828	ADORA3
chenpi	MOL005828	CA12
chenpi	MOL005828	ADORA1
chenpi	MOL005828	ADORA2A
chenpi	MOL005828	CA7
chenpi	MOL005828	APP
chenpi	MOL005828	CA1
chenpi	MOL005828	PLK1
chenpi	MOL005828	TERT
chenpi	MOL005828	SYK
chenpi	MOL005828	ABCC1
chenpi	MOL005828	PLG
chenpi	MOL005828	SRC
chenpi	MOL005828	FLT3
chenpi	MOL005828	EGFR
chenpi	MOL005828	MET
chenpi	MOL005828	PFKFB3
chenpi	MOL005828	KDR
chenpi	MOL005828	CA4
chenpi	MOL005828	CDK1
chenpi	MOL005828	ABCB1
chenpi	MOL005828	ACHE
chenpi	MOL005828	GSK3B
chenpi	MOL005828	CAMK2B
chenpi	MOL005828	MMP13
chenpi	MOL005828	XDH
chenpi	MOL005828	AURKB
chenpi	MOL005828	PARP1
chenpi	MOL005828	F2
chenpi	MOL005828	CA9
chenpi	MOL005828	PIM1
chenpi	MOL005828	MCL1
chenpi	MOL005828	BACE1
chenpi	MOL005828	CSNK2A1
chenpi	MOL005828	PTK2
chenpi	MOL005828	MMP9
chenpi	MOL005828	PIK3CG
chenpi	MOL005828	DRD4
chenpi	MOL005828	ALK
chenpi	MOL005828	TOP2A
chenpi	MOL005828	GLO1
chenpi	MOL005828	CA3
chenpi	MOL005828	APEX1
chenpi	MOL005828	AKR1C2
chenpi	MOL005828	AKR1C1
chenpi	MOL005828	AKR1C4
chenpi	MOL005828	AKR1A1
chenpi	MOL005828	CDK2
chenpi	MOL005828	MMP2
chenpi	MOL005828	NEK2
chenpi	MOL005828	IGF1R
chenpi	MOL005828	CYP19A1
chenpi	MOL005828	AKT1
chenpi	MOL005828	CDK5R1 CDK5
chenpi	MOL005828	INSR
chenpi	MOL005828	AXL
chenpi	MOL005828	CA6
chenpi	MOL005828	CA13
chenpi	MOL005828	PTPRS
chenpi	MOL005828	MAOA
chenpi	MOL005828	TOP1
chenpi	MOL005828	ARG1
chenpi	MOL005828	HSD17B2
chenpi	MOL005828	TNKS
chenpi	MOL005828	AVPR2
chenpi	MOL005828	CYP1A2
chenpi	MOL005828	GPR35
chenpi	MOL005828	MMP3
chenpi	MOL005828	CCNB3 CDK1 CCNB1 CCNB2
chenpi	MOL005828	CYP1A1
chenpi	MOL005828	AKR1C3
chenpi	MOL005828	ESR2
chenpi	MOL005828	TNKS2
chenpi	MOL005828	PLA2G2A
chenpi	MOL005828	AMY1A
chenpi	MOL005828	GRK6
chenpi	MOL005828	MMP12
chenpi	MOL005828	CA14
chenpi	MOL005828	IKBKB
chenpi	MOL005828	TYR
chenpi	MOL005828	AHR
chenpi	MOL005828	MT-ND4
chenpi	MOL005828	TUBB1
chenpi	MOL005828	CD38
chenpi	MOL005828	HTR6
chenpi	MOL005828	PYGL
chenpi	MOL005828	PDGFRB
chenpi	MOL005828	MYLK
chenpi	MOL005828	MAPT
danshen	MOL000006	NOX4
danshen	MOL000006	AKR1B1
danshen	MOL000006	CDK5R1 CDK5
danshen	MOL000006	XDH
danshen	MOL000006	MAOA
danshen	MOL000006	FLT3
danshen	MOL000006	CA2
danshen	MOL000006	CCNB3 CDK1 CCNB1 CCNB2
danshen	MOL000006	ALOX5
danshen	MOL000006	ADORA1
danshen	MOL000006	CA7
danshen	MOL000006	GLO1
danshen	MOL000006	APP
danshen	MOL000006	SYK
danshen	MOL000006	GSK3B
danshen	MOL000006	PARP1
danshen	MOL000006	TTR
danshen	MOL000006	MMP9
danshen	MOL000006	CA12
danshen	MOL000006	MMP2
danshen	MOL000006	CA4
danshen	MOL000006	MMP12
danshen	MOL000006	CD38
danshen	MOL000006	CYP1B1
danshen	MOL000006	ABCG2
danshen	MOL000006	AKR1B10
danshen	MOL000006	TNKS2
danshen	MOL000006	TNKS
danshen	MOL000006	TOP1
danshen	MOL000006	ARG1
danshen	MOL000006	PTPRS
danshen	MOL000006	ABCC1
danshen	MOL000006	HSD17B1
danshen	MOL000006	ACHE
danshen	MOL000006	CDK6
danshen	MOL000006	ABCB1
danshen	MOL000006	HSD17B2
danshen	MOL000006	CYP19A1
danshen	MOL000006	ESR2
danshen	MOL000006	ADORA2A
danshen	MOL000006	CSNK2A1
danshen	MOL000006	ALOX15
danshen	MOL000006	ALOX12
danshen	MOL000006	ESR1
danshen	MOL000006	PTGS2
danshen	MOL000006	CFTR
danshen	MOL000006	AMY1A
danshen	MOL000006	GRK6
danshen	MOL000006	CA1
danshen	MOL000006	CA9
danshen	MOL000006	CDK2
danshen	MOL000006	TERT
danshen	MOL000006	CDK1
danshen	MOL000006	TYR
danshen	MOL000006	AHR
danshen	MOL000006	ESRRA
danshen	MOL000006	GPR35
danshen	MOL000006	AVPR2
danshen	MOL000006	IGF1R
danshen	MOL000006	EGFR
danshen	MOL000006	F2
danshen	MOL000006	PIM1
danshen	MOL000006	AURKB
danshen	MOL000006	DRD4
danshen	MOL000006	MPO
danshen	MOL000006	PIK3R1
danshen	MOL000006	DAPK1
danshen	MOL000006	PYGL
danshen	MOL000006	SRC
danshen	MOL000006	PTK2
danshen	MOL000006	KDR
danshen	MOL000006	MMP13
danshen	MOL000006	MMP3
danshen	MOL000006	CA3
danshen	MOL000006	PLK1
danshen	MOL000006	CA6
danshen	MOL000006	PKN1
danshen	MOL000006	CA14
danshen	MOL000006	MET
danshen	MOL000006	NEK2
danshen	MOL000006	CXCR1
danshen	MOL000006	CAMK2B
danshen	MOL000006	ALK
danshen	MOL000006	AKT1
danshen	MOL000006	NEK6
danshen	MOL000006	PLA2G1B
danshen	MOL000006	CA5A
danshen	MOL000006	BACE1
danshen	MOL000006	AXL
danshen	MOL000006	NUAK1
danshen	MOL000006	AKR1C2
danshen	MOL000006	AKR1C1
danshen	MOL000006	AKR1C3
danshen	MOL000006	AKR1C4
danshen	MOL000006	CA13
danshen	MOL000006	AKR1A1
danshen	MOL000006	PFKFB3
danshen	MOL000006	PLG
danshen	MOL000006	KDM4E
danshen	MOL000006	AR
danshen	MOL000569	POLA1
danshen	MOL000569	POLB
danshen	MOL000569	SERPINE1
danshen	MOL000569	TUBB1
danshen	MOL000569	CA7
danshen	MOL000569	CA3
danshen	MOL000569	CA6
danshen	MOL000569	CA5A
danshen	MOL000569	MAOA
danshen	MOL000569	MAOB
danshen	MOL000569	CA2
danshen	MOL000569	CA1
danshen	MOL000569	FUT7
danshen	MOL000569	CA12
danshen	MOL000569	CA14
danshen	MOL000569	CA9
danshen	MOL000569	CSNK2A1
danshen	MOL000569	CSNK2A2
danshen	MOL000569	SLC37A4
danshen	MOL000569	CYP19A1
danshen	MOL000569	SQLE
danshen	MOL000569	TRPM8
danshen	MOL000569	SELE
danshen	MOL000569	ERN1
danshen	MOL000569	HIF1A
danshen	MOL000569	HDAC6
danshen	MOL000569	HDAC8
danshen	MOL000569	CA4
danshen	MOL000569	GRM2
danshen	MOL000569	ESR2
danshen	MOL000569	ASNS
danshen	MOL000569	PRSS1
danshen	MOL000569	ACR
danshen	MOL000569	CNR2
danshen	MOL000569	TYMS
danshen	MOL000569	NR4A1
danshen	MOL000569	CA5B
danshen	MOL000569	CA13
danshen	MOL000569	ADCY10
danshen	MOL000569	HTR1A
danshen	MOL000569	ADRA1D
danshen	MOL000569	ADRA1A
danshen	MOL000569	ADRA1B
danshen	MOL000569	PIM1
danshen	MOL000569	ENPEP
danshen	MOL000569	ACE
danshen	MOL000569	FABP4
danshen	MOL000569	FABP3
danshen	MOL000569	FABP5
danshen	MOL000569	SRD5A2
danshen	MOL000569	AKR1C3
danshen	MOL000569	PTGES
danshen	MOL000569	POLG
danshen	MOL000569	PYGL
danshen	MOL000569	PYGM
danshen	MOL000569	YARS
danshen	MOL000569	P2RY1
danshen	MOL000569	HSP90AA1
danshen	MOL000569	ADORA1
danshen	MOL000569	LCK
danshen	MOL000569	ALK
danshen	MOL000569	PIK3CG
danshen	MOL000569	PIK3CA
danshen	MOL000569	AKR1B10
danshen	MOL000569	FPGS
danshen	MOL000569	MMP1
danshen	MOL000569	TAS2R31
danshen	MOL000569	CASP3
danshen	MOL000569	KDM4C
danshen	MOL000569	INSR
danshen	MOL000569	SLC6A3
danshen	MOL000569	MCL1
danshen	MOL000569	SYK
danshen	MOL000569	SELL
danshen	MOL000569	SELP
danshen	MOL000569	TPMT
danshen	MOL000569	ATIC
danshen	MOL000569	ALOX12
danshen	MOL000569	NEU4
danshen	MOL000569	PLA2G4B
danshen	MOL000569	ITGB1 ITGA4
danshen	MOL000569	DRD2
danshen	MOL000569	DRD4
danshen	MOL000569	HPRT1
danshen	MOL000569	CASP6
danshen	MOL000569	CASP7
danshen	MOL000569	CASP8
danshen	MOL000569	CASP1
danshen	MOL000569	CASP2
danshen	MOL000569	GRM5
danshen	MOL000569	SLC5A2
danshen	MOL000569	SLC5A1
danshen	MOL000569	CELA1
danshen	MOL000569	PREP
danshen	MOL000569	GRIK1
danshen	MOL000569	GRIK5
danshen	MOL000569	GRIK2
danshen	MOL000569	PNP
danshen	MOL000569	AMPD3
danshen	MOL000569	ELANE
danshen	MOL001601	AKR1B1
danshen	MOL001601	ACHE
danshen	MOL001601	CES1
danshen	MOL001601	CES2
danshen	MOL001601	STAT3
danshen	MOL001601	PTPN6
danshen	MOL001601	PTPN11
danshen	MOL001601	IDO1
danshen	MOL001601	DUSP1
danshen	MOL001601	GABRB3 GABRA3 GABRG2
danshen	MOL001601	GABRB3 GABRG2 GABRA1
danshen	MOL001601	GABRB3 GABRG2 GABRA5
danshen	MOL001601	GABRA2 GABRB3 GABRG2
danshen	MOL001601	KDR
danshen	MOL001601	TDP2
danshen	MOL001601	TOP1
danshen	MOL001601	MALT1
danshen	MOL001601	KDM4E
danshen	MOL001601	ERBB2
danshen	MOL001601	EGFR
danshen	MOL001601	PIK3CA
danshen	MOL001601	PTPRC
danshen	MOL001601	IDH1
danshen	MOL001601	HDAC6
danshen	MOL001601	CNR1
danshen	MOL001601	HDAC1
danshen	MOL001601	MAPK8
danshen	MOL001601	ADAM17
danshen	MOL001601	CASP3
danshen	MOL001601	CASP7
danshen	MOL001601	CHRM2
danshen	MOL001601	CHRM1
danshen	MOL001601	CHRM3
danshen	MOL001601	ADORA3
danshen	MOL001601	PBRM1
danshen	MOL001601	SMARCA4
danshen	MOL001601	GRM1
danshen	MOL001601	GABRA2 GABRB2 GABRG2
danshen	MOL001601	FLT4
danshen	MOL001601	FLT3
danshen	MOL001601	INSR
danshen	MOL001601	SRC
danshen	MOL001601	TGM2
danshen	MOL001601	NTRK1
danshen	MOL001601	ALOX15
danshen	MOL001601	MET
danshen	MOL001601	ALK
danshen	MOL001601	MAPK14
danshen	MOL001601	ELANE
danshen	MOL001601	CDC25B
danshen	MOL001601	CTSK
danshen	MOL001601	FLT1
danshen	MOL001601	PDE10A
danshen	MOL001601	AURKA
danshen	MOL001601	BTK
danshen	MOL001601	CA7
danshen	MOL001601	CA12
danshen	MOL001601	CA14
danshen	MOL001601	CA9
danshen	MOL001601	TLR9
danshen	MOL001601	TNKS2
danshen	MOL001601	TNKS
danshen	MOL001601	ADORA2A
danshen	MOL001601	CYP1A2
danshen	MOL001601	DRD4
danshen	MOL001601	NAAA
danshen	MOL001601	VCP
danshen	MOL001601	FGFR1
danshen	MOL001601	GCK
danshen	MOL001601	HSD11B1
danshen	MOL001601	RAF1
danshen	MOL001601	PIK3CB
danshen	MOL001601	GRK2
danshen	MOL001601	JAK3
danshen	MOL001601	CA1
danshen	MOL001601	FGFR3
danshen	MOL001601	JAK1
danshen	MOL001601	JAK2
danshen	MOL001601	GRM5
danshen	MOL001601	TLR4
danshen	MOL001601	TOP2A
danshen	MOL001601	CHRNA4 CHRNB2
danshen	MOL001601	ADORA1
danshen	MOL001601	ACVRL1
danshen	MOL001601	HTR2B
danshen	MOL001601	CCNE1 CDK2
danshen	MOL001601	ALDH2
danshen	MOL001601	HTR2C
danshen	MOL001601	HRH3
danshen	MOL001601	ALDH1A1
danshen	MOL001601	CRHR1
danshen	MOL001601	HTR2A
danshen	MOL001601	HTR6
danshen	MOL001601	HTR5A
danshen	MOL001601	CDK4
danshen	MOL001601	CNR2
danshen	MOL001601	PDE5A
danshen	MOL001601	HTR3A
danshen	MOL001601	HTR1A
danshen	MOL001601	HTR7
danshen	MOL001659	NPC1L1
danshen	MOL001659	NR1H3
danshen	MOL001659	RORC
danshen	MOL001659	SHBG
danshen	MOL001659	HMGCR
danshen	MOL001659	SREBF2
danshen	MOL001659	CYP19A1
danshen	MOL001659	AR
danshen	MOL001659	CYP17A1
danshen	MOL001659	RORA
danshen	MOL001659	ESR1
danshen	MOL001659	ESR2
danshen	MOL001659	CYP51A1
danshen	MOL001659	CHRM2
danshen	MOL001659	SLC6A2
danshen	MOL001659	CYP2C19
danshen	MOL001659	PTPN1
danshen	MOL001659	BCHE
danshen	MOL001659	SERPINA6
danshen	MOL001659	G6PD
danshen	MOL001659	SLC6A4
danshen	MOL001659	ACHE
danshen	MOL001659	NR1I3
danshen	MOL001659	PTGER1
danshen	MOL001659	PTGER2
danshen	MOL001659	TBXAS1
danshen	MOL001659	PTGES
danshen	MOL001659	NR1H2
danshen	MOL001659	PPARA
danshen	MOL001659	PPARD
danshen	MOL001659	SQLE
danshen	MOL001659	VDR
danshen	MOL001659	DHCR7
danshen	MOL001659	PTPN6
danshen	MOL001659	PTPN2
danshen	MOL001659	FDFT1
danshen	MOL001659	HSD11B1
danshen	MOL001659	NOS2
danshen	MOL001659	PPARG
danshen	MOL001659	GLRA1
danshen	MOL001659	UGT2B7
danshen	MOL001659	POLB
danshen	MOL001659	PREP
danshen	MOL001659	PTGER4
danshen	MOL001659	IDO1
danshen	MOL001659	CES2
danshen	MOL001659	SIGMAR1
danshen	MOL001659	ATP12A
danshen	MOL001659	PTGIR
danshen	MOL001659	PDE4A
danshen	MOL001659	PDE4B
danshen	MOL001659	PDE4C
danshen	MOL001659	ICMT
danshen	MOL001659	DHCR7 EBP
danshen	MOL001659	FABP4
danshen	MOL001659	TERT
danshen	MOL001659	FABP3
danshen	MOL001659	FABP5
danshen	MOL001659	FABP1
danshen	MOL001659	PGR
danshen	MOL001659	SLC6A3
danshen	MOL001659	ADORA3
danshen	MOL001659	MAPK3
danshen	MOL001659	PRKCH
danshen	MOL001659	PTPN11
danshen	MOL001659	AKR1B10
danshen	MOL001659	S1PR3
danshen	MOL001659	S1PR1
danshen	MOL001659	CXCR3
danshen	MOL001659	MDM2
danshen	MOL001659	SMO
danshen	MOL001659	PTPRF
danshen	MOL001659	PLA2G1B
danshen	MOL001659	ACP1
danshen	MOL001659	CCR1
danshen	MOL001659	GC
danshen	MOL001659	BACE1
danshen	MOL001659	METAP1
danshen	MOL001659	HCRTR2
danshen	MOL001659	HCRTR1
danshen	MOL001659	TOP2A
danshen	MOL001659	NR3C1
danshen	MOL001659	SHH
danshen	MOL001659	PTGFR
danshen	MOL001659	PTGER3
danshen	MOL001659	PTGDR
danshen	MOL001659	PDE4D
danshen	MOL001659	TOP1
danshen	MOL001659	NR3C2
danshen	MOL001659	HIF1A
danshen	MOL001659	ITGAL ICAM1 ITGB2
danshen	MOL001659	PIM1
danshen	MOL001659	PIM3
danshen	MOL001659	SRD5A2
danshen	MOL001659	MDM4
danshen	MOL001659	F2
danshen	MOL001659	F10
danshen	MOL001659	SLC22A6
danshen	MOL001659	CD81
danshen	MOL001659	CDK6
danshen	MOL001942	BACE1
danshen	MOL001942	KCNA3
danshen	MOL001942	SRD5A1
danshen	MOL001942	CA12
danshen	MOL001942	CA9
danshen	MOL001942	KCNA5
danshen	MOL001942	MAOA
danshen	MOL001942	ALOX5
danshen	MOL001942	MAOB
danshen	MOL001942	ALOX15
danshen	MOL001942	CD38
danshen	MOL001942	CA7
danshen	MOL001942	CA14
danshen	MOL001942	CA13
danshen	MOL001942	CA5B
danshen	MOL001942	OPRK1
danshen	MOL001942	CBR1
danshen	MOL001942	PIK3CD
danshen	MOL001942	PIK3CB
danshen	MOL001942	PIK3CG
danshen	MOL001942	PIK3CA
danshen	MOL001942	PDE7A
danshen	MOL001942	MTNR1A
danshen	MOL001942	CA6
danshen	MOL001942	PTGES
danshen	MOL001942	METAP2
danshen	MOL001942	HSD11B1
danshen	MOL001942	PDE10A
danshen	MOL001942	LIMK1
danshen	MOL001942	CCR9
danshen	MOL001942	PARP1
danshen	MOL001942	P2RX7
danshen	MOL001942	PARP2
danshen	MOL001942	DNMT3A
danshen	MOL001942	CDK1 CCNB1
danshen	MOL001942	HMGCR
danshen	MOL001942	MTOR
danshen	MOL001942	HPGDS
danshen	MOL001942	CA1
danshen	MOL001942	ADORA2B
danshen	MOL001942	CA4
danshen	MOL001942	AKR1C1
danshen	MOL001942	ATM
danshen	MOL001942	PDE8B
danshen	MOL001942	AKR1C3
danshen	MOL001942	BRD4
danshen	MOL001942	FLT3
danshen	MOL001942	JAK2
danshen	MOL001942	CASP3
danshen	MOL001942	CASP7
danshen	MOL001942	FBP1
danshen	MOL001942	CLK4
danshen	MOL001942	PRKCZ
danshen	MOL001942	DRD4
danshen	MOL001942	SIGMAR1
danshen	MOL001942	HPGD
danshen	MOL001942	CSF1R
danshen	MOL001942	JAK1
danshen	MOL001942	CA3
danshen	MOL001942	CYP11B1
danshen	MOL001942	CYP11B2
danshen	MOL001942	JAK3
danshen	MOL001942	CFD
danshen	MOL001942	HRH3
danshen	MOL001942	PDE4B
danshen	MOL001942	RPS6KB1
danshen	MOL001942	NOX4
danshen	MOL001942	MTNR1B
danshen	MOL001942	MAPK14
danshen	MOL001942	ICAM1
danshen	MOL001942	SELE
danshen	MOL001942	WNT3A
danshen	MOL001942	EP300
danshen	MOL001942	KAT2B
danshen	MOL001942	TNKS2
danshen	MOL001942	HTR2C
danshen	MOL001942	GRM4
danshen	MOL001942	SCN9A
danshen	MOL001942	CA5A
danshen	MOL001942	NTRK1
danshen	MOL001942	GPBAR1
danshen	MOL001942	HIPK4
danshen	MOL001942	SBK1
danshen	MOL001942	PIP4K2C
danshen	MOL001942	ABL1
danshen	MOL001942	KIT
danshen	MOL001942	EPHX1
danshen	MOL001942	RET
danshen	MOL001942	BLK
danshen	MOL001942	PHKG2
danshen	MOL001942	DAPK3
danshen	MOL001942	ADORA2A
danshen	MOL001942	CHEK2
danshen	MOL001942	MAPK10
danshen	MOL001942	MYLK2
danshen	MOL001942	CSNK1D
danshen	MOL001942	ERBB4
danshen	MOL001942	CDK7
danshen	MOL001942	RPS6KA4
danshen	MOL001942	HCK
danshen	MOL002222	HSD17B1
danshen	MOL002222	POLA1
danshen	MOL002222	NR3C1
danshen	MOL002222	STS
danshen	MOL002222	AR
danshen	MOL002222	CYP19A1
danshen	MOL002222	TBXA2R
danshen	MOL002222	ESR1
danshen	MOL002222	ESR2
danshen	MOL002222	KDR
danshen	MOL002222	SLC6A4
danshen	MOL002222	NR3C2
danshen	MOL002222	RXRA
danshen	MOL002222	HTR2B
danshen	MOL002222	PLA2G5
danshen	MOL002222	CYP27A1
danshen	MOL002222	ALOX5
danshen	MOL002222	NR1H3
danshen	MOL002222	NR1H2
danshen	MOL002222	PRKCZ
danshen	MOL002222	NOS2
danshen	MOL002222	ELAVL1
danshen	MOL002222	GCGR
danshen	MOL002222	ERBB2
danshen	MOL002222	SAE1
danshen	MOL002222	EP300
danshen	MOL002222	KAT2B
danshen	MOL002222	CASR
danshen	MOL002222	ACHE
danshen	MOL002222	CYP24A1
danshen	MOL002222	LRRK2
danshen	MOL002222	MC4R
danshen	MOL002222	ALOX15
danshen	MOL002222	HSD17B2
danshen	MOL002222	PGR
danshen	MOL002222	HNF4A
danshen	MOL002222	TSPO
danshen	MOL002222	PSEN2 PSENEN NCSTN APH1A PSEN1 APH1B
danshen	MOL002222	RXRG
danshen	MOL002222	SHBG
danshen	MOL002222	PTGS2
danshen	MOL002222	ESRRA
danshen	MOL002222	ESRRB
danshen	MOL002222	GPER1
danshen	MOL002222	GABRB3 GABRA3 GABRG2
danshen	MOL002222	GABRB3 GABRG2 GABRA1
danshen	MOL002222	GABRB3 GABRG2 GABRA5
danshen	MOL002222	GABRA2 GABRB3 GABRG2
danshen	MOL002222	CFTR
danshen	MOL002222	HSD11B1
danshen	MOL002222	LIPE
danshen	MOL002222	NPY5R
danshen	MOL002222	MYLK
danshen	MOL002222	SRC
danshen	MOL002222	CA12
danshen	MOL002222	HRH4
danshen	MOL002222	ADCY10
danshen	MOL002222	PTGER1
danshen	MOL002222	BACE2
danshen	MOL002222	PLA2G2A
danshen	MOL002222	TNNC1 TNNT2 TNNI3
danshen	MOL002222	SCN2A
danshen	MOL002222	HDAC2
danshen	MOL002222	DRD2
danshen	MOL002222	CTSD
danshen	MOL002222	KCNA5
danshen	MOL002222	OPRD1
danshen	MOL002222	P2RX7
danshen	MOL002222	NR4A1
danshen	MOL002222	MAOB
danshen	MOL002222	OPRM1
danshen	MOL002222	OPRK1
danshen	MOL002222	SCN5A
danshen	MOL002222	KCNMA1
danshen	MOL002222	HDAC4
danshen	MOL002222	HDAC10
danshen	MOL002222	CYP2D6
danshen	MOL002222	MAOA
danshen	MOL002222	CPB1
danshen	MOL002222	HSD11B2
danshen	MOL002222	RARB
danshen	MOL002222	RIPK2
danshen	MOL002222	PIK3CA PIK3R1
danshen	MOL002222	JAK3
danshen	MOL002222	F10
danshen	MOL002222	JAK1
danshen	MOL002222	JAK2
danshen	MOL002222	PIK3CA
danshen	MOL002222	LIMK2
danshen	MOL002222	HSD17B3
danshen	MOL002222	MAPT
danshen	MOL002222	PDE2A
danshen	MOL002222	PDE10A
danshen	MOL002222	HCRTR2
danshen	MOL002222	TLR9
danshen	MOL002222	RXRB
danshen	MOL002222	PLA2G7
danshen	MOL002222	AURKA
danshen	MOL002222	PTGS1
danshen	MOL002222	CDK4
danshen	MOL002651	PTPN6
danshen	MOL002651	CES2
danshen	MOL002651	PTPN11
danshen	MOL002651	EED SUZ12 EZH2
danshen	MOL002651	CDC25B
danshen	MOL002651	P2RX7
danshen	MOL002651	PTPRC
danshen	MOL002651	AR
danshen	MOL002651	NQO2
danshen	MOL002651	RBBP4 RBBP7 EED SUZ12 EZH2
danshen	MOL002651	MAPK14
danshen	MOL002651	HSD11B1
danshen	MOL002651	MTNR1A
danshen	MOL002651	MTNR1B
danshen	MOL002651	CYP19A1
danshen	MOL002651	AKR1B1
danshen	MOL002651	CES1
danshen	MOL002651	TERT
danshen	MOL002651	PDE4B
danshen	MOL002651	PDE7A
danshen	MOL002651	BRD4
danshen	MOL002651	BRD2
danshen	MOL002651	BRD3
danshen	MOL002651	SLC6A3
danshen	MOL002651	PTGES
danshen	MOL002651	PABPC1
danshen	MOL002651	TNKS2
danshen	MOL002651	PTGER2
danshen	MOL002651	EPHX1
danshen	MOL002651	BCHE
danshen	MOL002651	ACHE
danshen	MOL002651	PDE10A
danshen	MOL002651	PDE5A
danshen	MOL002651	CDC25C
danshen	MOL002651	BRS3
danshen	MOL002651	HCRTR2
danshen	MOL002651	HCRTR1
danshen	MOL002651	ESR2
danshen	MOL002651	EGFR
danshen	MOL002651	ADORA1
danshen	MOL002651	ADORA2A
danshen	MOL002651	KDR
danshen	MOL002651	ADORA2B
danshen	MOL002651	IDH1
danshen	MOL002651	BDKRB2
danshen	MOL002651	IGF1R
danshen	MOL002651	IMPDH2
danshen	MOL002651	ADRA1A
danshen	MOL002651	CACNA1C
danshen	MOL002651	PGR
danshen	MOL002651	ADORA3
danshen	MOL002651	PARP1
danshen	MOL002651	EIF4H
danshen	MOL002651	ESR1
danshen	MOL002651	TLR9
danshen	MOL002651	CYP11B1
danshen	MOL002651	CYP11B2
danshen	MOL002651	HTR2A
danshen	MOL002651	HTR2B
danshen	MOL002651	HTR2C
danshen	MOL002651	KIF11
danshen	MOL002651	AURKA
danshen	MOL002651	ALOX5
danshen	MOL002651	MAOB
danshen	MOL002651	KIT
danshen	MOL002651	AGTR1
danshen	MOL002651	EPHX2
danshen	MOL002651	GLP1R
danshen	MOL002651	GCGR
danshen	MOL002651	C5AR1
danshen	MOL002651	CHRM4
danshen	MOL002651	CHRM5
danshen	MOL002651	CHRM1
danshen	MOL002651	CHRM3
danshen	MOL002651	KCNA5
danshen	MOL002651	MCL1
danshen	MOL002651	NPY5R
danshen	MOL002651	NR4A1
danshen	MOL002651	GABRB3 GABRG2 GABRA5
danshen	MOL002651	PIM1
danshen	MOL002651	GSK3B
danshen	MOL002651	CDK2
danshen	MOL002651	PIM2
danshen	MOL002651	PIM3
danshen	MOL002651	FLT1
danshen	MOL002651	CDK5R1 CDK5
danshen	MOL002651	TACR1
danshen	MOL002651	CTSK
danshen	MOL002651	PREP
danshen	MOL002651	PRKCG
danshen	MOL002651	SLC6A4
danshen	MOL002651	PFKFB3
danshen	MOL002651	PTGER3
danshen	MOL002651	PRF1
danshen	MOL002651	MAOA
danshen	MOL002651	SLC27A1
danshen	MOL002651	PSEN2 PSENEN NCSTN APH1A PSEN1 APH1B
danshen	MOL002651	CTSS
danshen	MOL002651	SCN9A
danshen	MOL002651	FADS1
danshen	MOL006824	CYP19A1
danshen	MOL006824	AR
danshen	MOL006824	NR1I3
danshen	MOL006824	ESR1
danshen	MOL006824	SLC6A2
danshen	MOL006824	CHRM2
danshen	MOL006824	ACHE
danshen	MOL006824	SLC6A4
danshen	MOL006824	CYP2C19
danshen	MOL006824	BCHE
danshen	MOL006824	SREBF2
danshen	MOL006824	PTPN1
danshen	MOL006824	NPC1L1
danshen	MOL006824	CYP17A1
danshen	MOL006824	PTPN6
danshen	MOL006824	PTPN2
danshen	MOL006824	NR1H3
danshen	MOL006824	HMGCR
danshen	MOL006824	ESR2
danshen	MOL006824	SHBG
danshen	MOL006824	RORC
danshen	MOL006824	SQLE
danshen	MOL006824	PREP
danshen	MOL006824	PTGES
danshen	MOL006824	CYP51A1
danshen	MOL006824	FABP4
danshen	MOL006824	PPARG
danshen	MOL006824	PPARA
danshen	MOL006824	TERT
danshen	MOL006824	FABP3
danshen	MOL006824	FABP5
danshen	MOL006824	PPARD
danshen	MOL006824	FABP1
danshen	MOL006824	RORA
danshen	MOL006824	SCD
danshen	MOL006824	HSD11B1
danshen	MOL006824	POLB
danshen	MOL006824	PDE4D
danshen	MOL006824	PTPRF
danshen	MOL006824	PLA2G1B
danshen	MOL006824	ACP1
danshen	MOL006824	AKR1B10
danshen	MOL006824	CDC25B
danshen	MOL006824	CES2
danshen	MOL006824	HSD11B2
danshen	MOL006824	CD81
danshen	MOL006824	ADORA3
danshen	MOL006824	MAPK3
danshen	MOL006824	PTPN11
danshen	MOL006824	CNR1
danshen	MOL006824	CDC25A
danshen	MOL006824	UGT2B7
danshen	MOL006824	FAAH
danshen	MOL006824	PTGS1
danshen	MOL006824	FFAR1
danshen	MOL006824	TOP1
danshen	MOL006824	ATP12A
danshen	MOL006824	CCR1
danshen	MOL006824	CNR2
danshen	MOL006824	G6PD
danshen	MOL006824	OXTR
danshen	MOL006824	HIF1A
danshen	MOL006824	DHCR7
danshen	MOL006824	NR3C1
danshen	MOL006824	PGR
danshen	MOL006824	SERPINA6
danshen	MOL006824	PRKCH
danshen	MOL006824	LTB4R
danshen	MOL006824	TBXAS1
danshen	MOL006824	SIGMAR1
danshen	MOL006824	PRKCG
danshen	MOL006824	PRKCD
danshen	MOL006824	PTGER1
danshen	MOL006824	PTGER2
danshen	MOL006824	FNTA FNTB
danshen	MOL006824	TACR1
danshen	MOL006824	BACE1
danshen	MOL006824	CES1
danshen	MOL006824	KCNA5
danshen	MOL006824	CACNA1B
danshen	MOL006824	SLC6A3
danshen	MOL006824	GABBR1
danshen	MOL006824	PDE2A
danshen	MOL006824	STS
danshen	MOL006824	PDE10A
danshen	MOL006824	ALOX5AP
danshen	MOL006824	SLC10A2
danshen	MOL006824	CCKBR
danshen	MOL006824	APP
danshen	MOL006824	ACACB
danshen	MOL006824	MDM2
danshen	MOL006824	NR1H2
danshen	MOL006824	PRCP
danshen	MOL006824	KCNA3
danshen	MOL006824	IDO1
danshen	MOL006824	TACR2
danshen	MOL006824	CTSS
danshen	MOL006824	CTSL
danshen	MOL006824	PGGT1B FNTA
danshen	MOL006824	PIM1
danshen	MOL007036	ALOX15
danshen	MOL007036	STS
danshen	MOL007036	HSD17B1
danshen	MOL007036	CYP27A1
danshen	MOL007036	AR
danshen	MOL007036	NR3C1
danshen	MOL007036	CYP24A1
danshen	MOL007036	MAOA
danshen	MOL007036	MAOB
danshen	MOL007036	PTK2
danshen	MOL007036	KDR
danshen	MOL007036	CYP19A1
danshen	MOL007036	EGLN1
danshen	MOL007036	HTR2B
danshen	MOL007036	PLK1
danshen	MOL007036	ACHE
danshen	MOL007036	ADORA1
danshen	MOL007036	ADORA2A
danshen	MOL007036	ADAMTS5
danshen	MOL007036	CYP11B1
danshen	MOL007036	RET
danshen	MOL007036	RIPK2
danshen	MOL007036	GABRA1 GABRB2
danshen	MOL007036	GABRA1
danshen	MOL007036	ALOX5
danshen	MOL007036	ESR2
danshen	MOL007036	PARP1
danshen	MOL007036	TNKS2
danshen	MOL007036	TNKS
danshen	MOL007036	ESR1
danshen	MOL007036	POLA1
danshen	MOL007036	CPB1
danshen	MOL007036	ELAVL1
danshen	MOL007036	CTSV
danshen	MOL007036	NR1H3
danshen	MOL007036	BACE2
danshen	MOL007036	ALOX12
danshen	MOL007036	CDK2
danshen	MOL007036	CDK4
danshen	MOL007036	MDM2
danshen	MOL007036	CASR
danshen	MOL007036	NR1H2
danshen	MOL007036	PLA2G7
danshen	MOL007036	COMT
danshen	MOL007036	PDE7A
danshen	MOL007036	PDE2A
danshen	MOL007036	PDE10A
danshen	MOL007036	ABCG2
danshen	MOL007036	PDE4B
danshen	MOL007036	GRIN1 GRIN2B
danshen	MOL007036	FAAH
danshen	MOL007036	CFTR
danshen	MOL007036	NQO1
danshen	MOL007036	KCNA5
danshen	MOL007036	TBXAS1
danshen	MOL007036	TRPC6
danshen	MOL007036	TRPC3
danshen	MOL007036	SHBG
danshen	MOL007036	KCNMA1
danshen	MOL007036	HTR3A
danshen	MOL007036	LTA4H
danshen	MOL007036	ERN1
danshen	MOL007036	MMP13
danshen	MOL007036	ALPL
danshen	MOL007036	MTOR
danshen	MOL007036	PIK3CA
danshen	MOL007036	CDK5R1 CDK5
danshen	MOL007036	LIPE
danshen	MOL007036	KDM4A
danshen	MOL007036	KDM4C
danshen	MOL007036	CA12
danshen	MOL007036	NOX4
danshen	MOL007036	UQCRB
danshen	MOL007036	GABRB3 GABRA3 GABRG2
danshen	MOL007036	GABRB3 GABRG2 GABRA1
danshen	MOL007036	GABRB3 GABRG2 GABRA5
danshen	MOL007036	GABRA2 GABRB3 GABRG2
danshen	MOL007036	MYLK
danshen	MOL007036	SCN5A
danshen	MOL007036	CCNB3 CDK1 CCNB1 CCNB2
danshen	MOL007036	CXCR2
danshen	MOL007036	PRKCZ
danshen	MOL007036	SCN2A
danshen	MOL007036	NOS2
danshen	MOL007036	STK33
danshen	MOL007036	GSK3B
danshen	MOL007036	MPI
danshen	MOL007036	ITK
danshen	MOL007036	LRRK2
danshen	MOL007036	ERBB2
danshen	MOL007036	RAF1
danshen	MOL007036	MC4R
danshen	MOL007036	MMP9
danshen	MOL007036	MMP2
danshen	MOL007036	FGFR1
danshen	MOL007036	ATM
danshen	MOL007036	CXCR1
danshen	MOL007036	ATR
danshen	MOL007036	FADS1
danshen	MOL007036	IDH1
danshen	MOL007041	ACHE
danshen	MOL007041	CES1
danshen	MOL007041	CES2
danshen	MOL007041	CDC25A
danshen	MOL007041	CDC25B
danshen	MOL007041	PTPN1
danshen	MOL007041	PTPN22
danshen	MOL007041	PTPRC
danshen	MOL007041	TOP1
danshen	MOL007041	IDO1
danshen	MOL007041	BCHE
danshen	MOL007041	PTPRF
danshen	MOL007041	MAOB
danshen	MOL007041	PTPN6
danshen	MOL007041	PTPN11
danshen	MOL007041	AKR1B1
danshen	MOL007041	ADAM17
danshen	MOL007041	GABRB3 GABRG2 GABRA5
danshen	MOL007041	PHOSPHO1
danshen	MOL007041	MAOA
danshen	MOL007041	HRH3
danshen	MOL007041	KDR
danshen	MOL007041	TNKS2
danshen	MOL007041	GABRA2 GABRB2 GABRG2
danshen	MOL007041	FLT3
danshen	MOL007041	FLT1
danshen	MOL007041	ADORA1
danshen	MOL007041	ADORA3
danshen	MOL007041	TNKS
danshen	MOL007041	PARP2
danshen	MOL007041	EGFR
danshen	MOL007041	CASP3
danshen	MOL007041	ADORA2A
danshen	MOL007041	CASP7
danshen	MOL007041	NTRK1
danshen	MOL007041	MAPK8
danshen	MOL007041	GPR39
danshen	MOL007041	PIK3CB
danshen	MOL007041	PIK3CA
danshen	MOL007041	CCNE1 CDK2
danshen	MOL007041	RET
danshen	MOL007041	HSD11B1
danshen	MOL007041	GABRA1
danshen	MOL007041	GABRB3 GABRA3 GABRG2
danshen	MOL007041	GABRB3 GABRG2 GABRA1
danshen	MOL007041	GABRA2 GABRB3 GABRG2
danshen	MOL007041	GABRG2 GABRB3 GABRA6
danshen	MOL007041	GABRA5
danshen	MOL007041	TSPO
danshen	MOL007041	HTR2B
danshen	MOL007041	HTR3A
danshen	MOL007041	GRM5
danshen	MOL007041	GCK
danshen	MOL007041	DUSP1
danshen	MOL007041	CHRM4
danshen	MOL007041	CDK5R1 CDK5
danshen	MOL007041	CHRM5
danshen	MOL007041	CHRM2
danshen	MOL007041	CHRM1
danshen	MOL007041	CHRM3
danshen	MOL007041	GRM1
danshen	MOL007041	CLK4
danshen	MOL007041	TGM2
danshen	MOL007041	ERBB2
danshen	MOL007041	HTR1A
danshen	MOL007041	HTR2C
danshen	MOL007041	PFKFB3
danshen	MOL007041	CXCR2
danshen	MOL007041	HTR7
danshen	MOL007041	HTR5A
danshen	MOL007041	CCNC CDK8
danshen	MOL007041	ICAM1
danshen	MOL007041	VCAM1
danshen	MOL007041	SELE
danshen	MOL007041	TRPM8
danshen	MOL007041	PDE10A
danshen	MOL007041	GRM4
danshen	MOL007041	CA12
danshen	MOL007041	CA9
danshen	MOL007041	FGFR1
danshen	MOL007041	KCNH2
danshen	MOL007041	PRF1
danshen	MOL007041	VCP
danshen	MOL007041	MAPK14
danshen	MOL007041	CHUK
danshen	MOL007041	CDK5
danshen	MOL007041	NAAA
danshen	MOL007041	SIRT2
danshen	MOL007041	PREP
danshen	MOL007041	TGFBR1
danshen	MOL007041	CRHR1
danshen	MOL007041	GRK2
danshen	MOL007041	MMP9
danshen	MOL007041	MMP1
danshen	MOL007041	MMP2
danshen	MOL007041	NPY5R
danshen	MOL007041	CSF1R
danshen	MOL007041	GABRB3 GABRA4 GABRG2
danshen	MOL007041	ADORA2B
danshen	MOL007041	ACVRL1
danshen	MOL007048	SELE
danshen	MOL007048	SELP
danshen	MOL007048	VCP
danshen	MOL007048	AMPD3
danshen	MOL007048	ALDH2
danshen	MOL007048	SELL
danshen	MOL007048	PTGES
danshen	MOL007048	KDM3A
danshen	MOL007048	KDM4C
danshen	MOL007048	PIM1
danshen	MOL007048	ATIC
danshen	MOL007048	NEU3
danshen	MOL007048	TYMS
danshen	MOL007048	FYN
danshen	MOL007048	MMP1
danshen	MOL007048	SCN10A
danshen	MOL007048	PADI1
danshen	MOL007048	GART
danshen	MOL007048	PADI4
danshen	MOL007048	PIM2
danshen	MOL007048	DHFR
danshen	MOL007048	ACLY
danshen	MOL007048	ITGAV ITGB3
danshen	MOL007048	ITGA2B ITGB3
danshen	MOL007048	ITGB5 ITGAV
danshen	MOL007048	ITGAV ITGB1
danshen	MOL007048	CASP3
danshen	MOL007048	MAPK8
danshen	MOL007048	PIK3CA
danshen	MOL007048	TMPRSS15
danshen	MOL007048	ANPEP
danshen	MOL007048	PYGM
danshen	MOL007048	ERAP2
danshen	MOL007048	PTGDR2
danshen	MOL007048	ACE
danshen	MOL007048	MME
danshen	MOL007048	ERAP1
danshen	MOL007048	CASP6
danshen	MOL007048	CASP7
danshen	MOL007048	CASP8
danshen	MOL007048	CASP1
danshen	MOL007048	CASP2
danshen	MOL007048	PADI2
danshen	MOL007048	PADI3
danshen	MOL007048	LCK
danshen	MOL007048	HCAR2
danshen	MOL007048	CSNK2A2
danshen	MOL007048	YARS
danshen	MOL007048	C3AR1
danshen	MOL007048	HSPA8
danshen	MOL007048	HSPA1A
danshen	MOL007048	NR4A1
danshen	MOL007048	THRA
danshen	MOL007048	THRB
danshen	MOL007048	ITGAL ICAM1 ITGB2
danshen	MOL007048	MMP8
danshen	MOL007048	ENPEP
danshen	MOL007048	CAMK2D
danshen	MOL007048	NEU4
danshen	MOL007048	CPB2
danshen	MOL007048	CPN1
danshen	MOL007048	DHODH
danshen	MOL007048	DYRK2
danshen	MOL007048	CHEK1
danshen	MOL007048	DYRK1A
danshen	MOL007048	FOLH1
danshen	MOL007048	RPS6KA3
danshen	MOL007048	LAP3
danshen	MOL007048	DPEP1
danshen	MOL007048	AMPD2
danshen	MOL007048	MAP3K8
danshen	MOL007048	HAO2
danshen	MOL007048	HDAC3
danshen	MOL007048	HDAC6
danshen	MOL007048	HDAC2
danshen	MOL007048	AURKB
danshen	MOL007048	PTK2
danshen	MOL007048	PLK1
danshen	MOL007048	HDAC8
danshen	MOL007048	PKN1
danshen	MOL007048	NEK2
danshen	MOL007048	ALK
danshen	MOL007048	AKT1
danshen	MOL007048	NEK6
danshen	MOL007048	AXL
danshen	MOL007048	HDAC10
danshen	MOL007048	NUAK1
danshen	MOL007048	PCNA
danshen	MOL007048	CAMKK2
danshen	MOL007048	LRP6
danshen	MOL007048	DKK1
danshen	MOL007048	F3 F7
danshen	MOL007048	GRIK2
danshen	MOL007048	HMGCR
danshen	MOL007048	GRIK1
danshen	MOL007048	GRIK5
danshen	MOL007048	MET
danshen	MOL007048	KDM4D
danshen	MOL007048	SIRT1
danshen	MOL007048	F7
danshen	MOL007049	CES1
danshen	MOL007049	CES2
danshen	MOL007049	TOP1
danshen	MOL007049	CDC25A
danshen	MOL007049	PTPN1
danshen	MOL007049	CDC25B
danshen	MOL007049	MAOB
danshen	MOL007049	PBRM1
danshen	MOL007049	SMARCA4
danshen	MOL007049	PTPN22
danshen	MOL007049	VCP
danshen	MOL007049	ACHE
danshen	MOL007049	TNKS2
danshen	MOL007049	TNKS
danshen	MOL007049	CHRM2
danshen	MOL007049	CHRM1
danshen	MOL007049	CHRM3
danshen	MOL007049	GRM5
danshen	MOL007049	PFKFB3
danshen	MOL007049	CASP3
danshen	MOL007049	CASP7
danshen	MOL007049	MTNR1A
danshen	MOL007049	MTNR1B
danshen	MOL007049	GABRA2 GABRB2 GABRG2
danshen	MOL007049	GABRB3 GABRA3 GABRG2
danshen	MOL007049	GABRB3 GABRG2 GABRA1
danshen	MOL007049	GABRB3 GABRG2 GABRA5
danshen	MOL007049	GABRA2 GABRB3 GABRG2
danshen	MOL007049	HSD11B1
danshen	MOL007049	MMP13
danshen	MOL007049	ADAM17
danshen	MOL007049	MMP8
danshen	MOL007049	FLT1
danshen	MOL007049	PIK3CA
danshen	MOL007049	AKR1C3
danshen	MOL007049	TRPM8
danshen	MOL007049	PTPRC
danshen	MOL007049	PDGFRB
danshen	MOL007049	KDR
danshen	MOL007049	CNR1
danshen	MOL007049	NAAA
danshen	MOL007049	GRM1
danshen	MOL007049	ADORA1
danshen	MOL007049	ADORA3
danshen	MOL007049	TSPO
danshen	MOL007049	MAPK14
danshen	MOL007049	PIK3CB
danshen	MOL007049	P2RX7
danshen	MOL007049	NTRK1
danshen	MOL007049	BCHE
danshen	MOL007049	CNR2
danshen	MOL007049	GCK
danshen	MOL007049	ERBB2
danshen	MOL007049	EGFR
danshen	MOL007049	EIF2AK2
danshen	MOL007049	LIPE
danshen	MOL007049	FGFR1
danshen	MOL007049	PRF1
danshen	MOL007049	CRHR1
danshen	MOL007049	CA7
danshen	MOL007049	CA1
danshen	MOL007049	CA12
danshen	MOL007049	CA9
danshen	MOL007049	FLT4
danshen	MOL007049	FLT3
danshen	MOL007049	INSR
danshen	MOL007049	SRC
danshen	MOL007049	MET
danshen	MOL007049	ALK
danshen	MOL007049	PGR
danshen	MOL007049	TLR9
danshen	MOL007049	ADORA2A
danshen	MOL007049	F2R
danshen	MOL007049	MAPT
danshen	MOL007049	APP
danshen	MOL007049	MAPK10
danshen	MOL007049	SNCA
danshen	MOL007049	RET
danshen	MOL007049	HRH3
danshen	MOL007049	RAF1
danshen	MOL007049	JAK3
danshen	MOL007049	CTSK
danshen	MOL007049	JAK1
danshen	MOL007049	ALOX15
danshen	MOL007049	JAK2
danshen	MOL007049	CTSL
danshen	MOL007049	CTSB
danshen	MOL007049	BAZ2B
danshen	MOL007049	FAAH
danshen	MOL007049	PDE4A
danshen	MOL007049	GRM4
danshen	MOL007049	PLA2G2A
danshen	MOL007049	KDM4E
danshen	MOL007049	TDP2
danshen	MOL007049	MALT1
danshen	MOL007049	STAT3
danshen	MOL007049	AKR1B1
danshen	MOL007049	NR1H3
danshen	MOL007049	NR1H2
danshen	MOL007049	NPY5R
danshen	MOL007050	ACHE
danshen	MOL007050	CYP19A1
danshen	MOL007050	CDK1
danshen	MOL007050	TYMS
danshen	MOL007050	MTOR
danshen	MOL007050	MAP2K1
danshen	MOL007050	SYK
danshen	MOL007050	KDR
danshen	MOL007050	CCNE2 CDK2 CCNE1
danshen	MOL007050	HRAS
danshen	MOL007050	PDE10A
danshen	MOL007050	AR
danshen	MOL007050	MAPK8
danshen	MOL007050	MAPK9
danshen	MOL007050	ADK
danshen	MOL007050	EGFR
danshen	MOL007050	PIK3CA PIK3R1
danshen	MOL007050	PIK3CD PIK3R1
danshen	MOL007050	PIK3R1 PIK3CB
danshen	MOL007050	TYMP
danshen	MOL007050	SORD
danshen	MOL007050	ADCY1
danshen	MOL007050	PIM2
danshen	MOL007050	PIM3
danshen	MOL007050	MMP1
danshen	MOL007050	P2RY12
danshen	MOL007050	PRKCD
danshen	MOL007050	SLC29A1
danshen	MOL007050	EIF4A1
danshen	MOL007050	CDK4
danshen	MOL007050	PRKCG
danshen	MOL007050	PRKCA
danshen	MOL007050	PRKCB
danshen	MOL007050	PIK3CD
danshen	MOL007050	PRKCE
danshen	MOL007050	PRKCH
danshen	MOL007050	PRKCQ
danshen	MOL007050	MMP13
danshen	MOL007050	FGFR1
danshen	MOL007050	MMP14
danshen	MOL007050	MAPK1
danshen	MOL007050	CRHR1
danshen	MOL007050	PDK1
danshen	MOL007050	HDAC3
danshen	MOL007050	HDAC6
danshen	MOL007050	HDAC1
danshen	MOL007050	CCNA2 CDK2
danshen	MOL007050	ALPL
danshen	MOL007050	PLAA
danshen	MOL007050	GRIA1
danshen	MOL007050	MMP7
danshen	MOL007050	MMP8
danshen	MOL007050	CFD
danshen	MOL007050	MAP3K11
danshen	MOL007050	MAP3K9
danshen	MOL007050	PIK3CB
danshen	MOL007050	HSP90AA1
danshen	MOL007050	MAPK3
danshen	MOL007050	HMGCR
danshen	MOL007050	CHEK1
danshen	MOL007050	WEE1
danshen	MOL007050	MAP3K14
danshen	MOL007050	ADAM17
danshen	MOL007050	F7
danshen	MOL007050	ACVRL1
danshen	MOL007050	FLT1
danshen	MOL007050	PAK4
danshen	MOL007050	IMPDH2
danshen	MOL007050	SLC2A1
danshen	MOL007050	SLC5A2
danshen	MOL007050	MKNK2
danshen	MOL007050	SLC5A1
danshen	MOL007050	PIM1
danshen	MOL007050	CSF1R
danshen	MOL007050	ADORA2A
danshen	MOL007050	NTRK1
danshen	MOL007050	MMP9
danshen	MOL007050	MMP2
danshen	MOL007050	AKR1B10
danshen	MOL007050	FLT4
danshen	MOL007050	IRAK4
danshen	MOL007050	SCN9A
danshen	MOL007050	CDK1 CCNB1
danshen	MOL007050	CCNE1 CDK2
danshen	MOL007050	CCNE1 CDK3
danshen	MOL007050	GRK2
danshen	MOL007050	TRAP1
danshen	MOL007050	F9
danshen	MOL007050	PLAU
danshen	MOL007050	HSP90AB1
danshen	MOL007050	ALOX5AP
danshen	MOL007050	BRAF
danshen	MOL007050	PFKFB3
danshen	MOL007050	MAPK14
danshen	MOL007050	P2RX3
danshen	MOL007050	MAP3K8
danshen	MOL007050	HTR1B
danshen	MOL007050	ALDH2
danshen	MOL007050	CDK2 CCNA1 CCNA2
danshen	MOL007050	JAK3
danshen	MOL007058	EED SUZ12 EZH2
danshen	MOL007058	PTPN6
danshen	MOL007058	CES2
danshen	MOL007058	PTPN11
danshen	MOL007058	PTPRC
danshen	MOL007058	AKR1B1
danshen	MOL007058	RBBP4 RBBP7 EED SUZ12 EZH2
danshen	MOL007058	CDC25B
danshen	MOL007058	CES1
danshen	MOL007058	TERT
danshen	MOL007058	MPI
danshen	MOL007058	CDC25A
danshen	MOL007058	CDC25C
danshen	MOL007058	CYP11B1
danshen	MOL007058	CYP11B2
danshen	MOL007058	ERBB2
danshen	MOL007058	AR
danshen	MOL007058	NR3C2
danshen	MOL007058	NR3C1
danshen	MOL007058	EGFR
danshen	MOL007058	PGR
danshen	MOL007058	ELANE
danshen	MOL007058	MAOB
danshen	MOL007058	MAPK8
danshen	MOL007058	MAPK10
danshen	MOL007058	HRH3
danshen	MOL007058	HRH4
danshen	MOL007058	P2RX7
danshen	MOL007058	GRM5
danshen	MOL007058	PRF1
danshen	MOL007058	ADORA1
danshen	MOL007058	ADORA2A
danshen	MOL007058	ADORA2B
danshen	MOL007058	PARP1
danshen	MOL007058	CDK5R1 CDK5
danshen	MOL007058	MTNR1A
danshen	MOL007058	MTNR1B
danshen	MOL007058	EDNRA
danshen	MOL007058	MAOA
danshen	MOL007058	EPHX1
danshen	MOL007058	SLC27A1
danshen	MOL007058	CYP19A1
danshen	MOL007058	PPARA
danshen	MOL007058	MAPK14
danshen	MOL007058	PDE4B
danshen	MOL007058	PDE4D
danshen	MOL007058	LRRK2
danshen	MOL007058	ADAMTS5
danshen	MOL007058	ADAMTS4
danshen	MOL007058	CCR1
danshen	MOL007058	CCR4
danshen	MOL007058	ADORA3
danshen	MOL007058	MMP2
danshen	MOL007058	NQO2
danshen	MOL007058	CCR2
danshen	MOL007058	STK3
danshen	MOL007058	STK26
danshen	MOL007058	CDK2 CCNA1 CCNA2
danshen	MOL007058	IMPDH2
danshen	MOL007058	HCRTR2
danshen	MOL007058	HCRTR1
danshen	MOL007058	SAE1 UBA2
danshen	MOL007058	MMP13
danshen	MOL007058	MMP14
danshen	MOL007058	CA2
danshen	MOL007058	CA12
danshen	MOL007058	CA9
danshen	MOL007058	PTAFR
danshen	MOL007058	AURKA
danshen	MOL007058	ASIC3
danshen	MOL007058	PDGFRB
danshen	MOL007058	KDR
danshen	MOL007058	HSP90AA1
danshen	MOL007058	PSEN2 PSENEN NCSTN APH1A PSEN1 APH1B
danshen	MOL007058	GRK6
danshen	MOL007058	DHODH
danshen	MOL007058	CTSK
danshen	MOL007058	CTSS
danshen	MOL007058	P2RX3
danshen	MOL007058	PREP
danshen	MOL007058	CTSV
danshen	MOL007058	CTSL
danshen	MOL007058	CXCL8
danshen	MOL007058	NFKBIA
danshen	MOL007058	RELA
danshen	MOL007058	OXTR
danshen	MOL007058	DRD4
danshen	MOL007058	SLC6A3
danshen	MOL007058	CCKBR
danshen	MOL007058	IKBKB
danshen	MOL007058	ACHE
danshen	MOL007058	CHUK
danshen	MOL007058	SIRT2
danshen	MOL007058	SIRT1
danshen	MOL007058	PTK2B
danshen	MOL007058	EIF2AK3
danshen	MOL007058	PDE10A
danshen	MOL007058	IDH1
danshen	MOL007058	PIK3CG
danshen	MOL007058	CAPN1
danshen	MOL007061	PTPN6
danshen	MOL007061	CES2
danshen	MOL007061	PTPN11
danshen	MOL007061	EED SUZ12 EZH2
danshen	MOL007061	AKR1B1
danshen	MOL007061	CES1
danshen	MOL007061	TERT
danshen	MOL007061	RBBP4 RBBP7 EED SUZ12 EZH2
danshen	MOL007061	CDC25C
danshen	MOL007061	CDC25B
danshen	MOL007061	CYP19A1
danshen	MOL007061	PTPRC
danshen	MOL007061	EPHX1
danshen	MOL007061	MAOB
danshen	MOL007061	ADORA2B
danshen	MOL007061	P2RX7
danshen	MOL007061	PRF1
danshen	MOL007061	MAPK14
danshen	MOL007061	AR
danshen	MOL007061	SLC6A3
danshen	MOL007061	SLC6A4
danshen	MOL007061	CXCR2
danshen	MOL007061	HSD11B1
danshen	MOL007061	EGFR
danshen	MOL007061	KDR
danshen	MOL007061	MAOA
danshen	MOL007061	ESR2
danshen	MOL007061	NQO2
danshen	MOL007061	MTNR1A
danshen	MOL007061	MTNR1B
danshen	MOL007061	ADRA1A
danshen	MOL007061	HCRTR2
danshen	MOL007061	TLR9
danshen	MOL007061	ADORA2A
danshen	MOL007061	BDKRB2
danshen	MOL007061	KCNA3
danshen	MOL007061	PDE5A
danshen	MOL007061	IMPDH2
danshen	MOL007061	PABPC1
danshen	MOL007061	IDH1
danshen	MOL007061	GABRA5
danshen	MOL007061	ALOX5
danshen	MOL007061	NR4A1
danshen	MOL007061	ABCB1
danshen	MOL007061	MCL1
danshen	MOL007061	CACNA1C
danshen	MOL007061	ACHE
danshen	MOL007061	PREP
danshen	MOL007061	HCRTR1
danshen	MOL007061	CYP11B1
danshen	MOL007061	CYP11B2
danshen	MOL007061	SCN5A
danshen	MOL007061	PGR
danshen	MOL007061	SCN9A
danshen	MOL007061	EPHB4
danshen	MOL007061	IGF1R
danshen	MOL007061	PIM1
danshen	MOL007061	PIM2
danshen	MOL007061	PIM3
danshen	MOL007061	TACR1
danshen	MOL007061	KIF11
danshen	MOL007061	AURKA
danshen	MOL007061	FAAH
danshen	MOL007061	CTSK
danshen	MOL007061	BRS3
danshen	MOL007061	FADS1
danshen	MOL007061	EIF4H
danshen	MOL007061	CA2
danshen	MOL007061	CA1
danshen	MOL007061	HRH3
danshen	MOL007061	CA12
danshen	MOL007061	CA9
danshen	MOL007061	HRH4
danshen	MOL007061	PARP1
danshen	MOL007061	NAT1
danshen	MOL007061	PTK2B
danshen	MOL007061	ADORA1
danshen	MOL007061	ADORA3
danshen	MOL007061	GSK3B
danshen	MOL007061	CDK2
danshen	MOL007061	HTR6
danshen	MOL007061	KCNA5
danshen	MOL007061	PLEC
danshen	MOL007061	PDE10A
danshen	MOL007061	BCHE
danshen	MOL007061	FNTA FNTB
danshen	MOL007061	DRD2
danshen	MOL007061	DRD3
danshen	MOL007061	GSTO1
danshen	MOL007061	GRM5
danshen	MOL007061	TNKS2
danshen	MOL007061	SLC27A1
danshen	MOL007061	LIPE
danshen	MOL007061	CREBBP
danshen	MOL007061	PTGS2
danshen	MOL007061	SIRT2
danshen	MOL007061	CASR
danshen	MOL007061	DYRK1A
danshen	MOL007061	CTSS
danshen	MOL007061	TSPO
[truncated: 14,100 more rows]
