# Supplementary material for: Quercetin reverses β1-adrenoceptor autoantibody-induced heart failure by promoting MDM2-mediated ubiquitination and degradation of p53 in cardiomyocytes
Source: Front Nutr. 2025 Oct 16;12:1674507. doi: 10.3389/fnut.2025.1674507 (PMC12573670; doi:10.3389/fnut.2025.1674507)
Supplement: Supplementary file 6 [file Table_5.xlsx]

## Sheet: Sheet1
CA2
ADORA1
AR
AGTR1
SLC33A1
PPARA
PDE3A
CYP11B1
CACNA1B
HTR4
ADORA2A
CXCR1
CXCR2
DRD2
NR3C2
CHRM2
ATP1A1
AVPR1A
KCNH2
XDH
ADORA2B
ADRA2C
ADRB1
CPT1B
SLC6A2
THRA
AVPR2
CACNA1C
ADRA1D
SCNN1A
SLC12A1
TNNC1
CACNA1A
ASIC1
NPR1
SLC5A2
GUCY2D
GUCY1A1
SLCO4C1
ADORA3
CMA1
HDC
MPO
MME
OPRL1
PTGER4
CRHR2
DBH
GUCY1B1
VIPR2
ATP2A2
SLC5A1
TRPV4
CACNA1D
MYBPC3
HSPA1A
CXCL12
NPR3
NRG1
RXFP1
APLNR
CD34
RYR1
CACNA1E
SCNN1B
ATP1A2
SCNN1G
ATP1A3
SCNN1D
ATP1B1
ATP1B2
SLC12A2
ATP1B3
HSPA1B
MTOR-RPTORA-MLST8-KT1S1-DEPTOR
ADRB2
SLC15A2
SLC15A1
MTHFR
CYP2D6
ALB
ACE
ABCB11
CYP3A4
ABCB1
CFTR
SLC12A5
SLC10A1
SLC22A6
SLC22A8
SLC22A11
SLC22A7
SLCO1A2
PTGS2
MMP2
MMP9
ORM2
LTA4H
BDKRB1
CACNA2D1
CACNA2D2
CACNA2D3
CACNA2D4
CACNA1F
CACNA1S
CACNB1
CACNB2
CACNB3
CACNB4
CACNA1G
CACNA1H
CACNA1I
CACNG2
CACNG3
CACNG4
CACNG5
CACNG6
CACNG7
CACNG8
SRD5A2
SRD5A3
SLC22A5
ABCC2
SLCO2A1
PGD
UGT1A1
SERPINA7
GPR35
AOC3
P4HA1
HIF1A
CYP2E1
CYP2C9
UGT1A3
UGT1A10
UGT2B7
UGT2B17
CYP2C19
SLC22A12
SLC2A9
CYP2C8
BCHE
SLCO1A3
PGR
NR3C1
CYP11B2
CYP17A1
SRD5A1
SHBG
CACNG1
NR1I2
ORM1
PPARG
ABCG2
CES1
RNF212
PRKAG2
CFAP43
CFAP44
EIF2B4
EIF2B3
EIF2B2
FLT4
CFAP70
SUN5
PNLDC1
TERC
TP63
NR2F2
TERT
SLC26A8
TAF4B
ZSWIM7
MMP3
AURKC
TTC21A
PMFBP1
SSX1
WDR19
CT55
USP26
TEX11
DPY19L2
CFAP61
TEKT3
IQCN
FKBP6
CCDC34
MOV10L1
PDHA2
RPL10L
SPATA16
DNAH10
ACTL9
CFAP58
TTC29
ARMC2
QRICH2
FSIP2
SPINK2
AK7
TSGA10
TEX15
TEX14
MEIOB
BRDT
PLCZ1
ZMYND15
KLHL10
SEPT12
M1AP
ZPBP
KCNU1
C14orf39
TKT
SYCP3
SYCP2
PPA2
ERCC6L2
PTH1R
PRKD1
STAG3
FIGLA
NOBOX
MSH4
FLJ22792
HSF2BP
BNC1
GDF9
MSH5
SYCE1
MCM8
TRPM4
NAF1
RPA1
ZCCHC8
SPAG17
TP53
DNALI1
NANOS1
NOP10
SOHLH1
NKX2-5
RERE
MED11
NBAS
TRMU
HFM1
TAB2
SMAD2
CFAP91
SCN5A
LMNA
LARS1
SPEF2
FANCM
AARS2
HEG1
DZIP1
RINT1
IL6
ZIC3
DNAJB4
DNAH1
DNAH8
B3GAT3
BMP15
PPP2R3C
NR5A1
FMR1
DHND1
XRCC2
CCDC62
FBXO43
EIF2B1
HAND1
GDF1
DNAH17
DNAJC21
DNAH2
DIAPH2
HAND2
USP9Y
DAZL
PARN
DTNA
DELYq11
CFAP47
NKX2-6
POT1
TTN
ERCC6
PLXND1
GATA5
ABL1
CD36
WDR66
CDH13
CDK13
SCARB2
TERB1
CEP112
IFT74
DRC1
CFAP65
CATSPER1
EIF2B5
SHOC1
CFAP69
CEP19
WDPCP
CATIP
RTEL1
SMG9
TERB2
TDRD9
TMEM260
FOXL2
MDM4
SRP72
DUT
GATA6
GATA4
RFH1
C2CD6
AKAP3
JAG1
AGR2
GCNA
MYSM1
PFHB2
CHDS2
CHDS5
CHDS9
CHDS8
CHDT3
CHDS4
CHDS1
GGN
SARS2
CHDS3
ZHP3
WPWS
WDR96
WDR52
VWM4
VWM3
VWM2
VEGFR3
TTC18
TSARG4
TRIMMER
TRC3
TP73L
TFCOUP2
TCS1
TAT1
TAF2C2
SWS1
STMY1
STK13
STI2
STAP
SSRC
SRTD5
SPGFX7
SPGFX6
SPGFX2
SPGF9
SPGF84
SPGF81
SPGF78
SPGF77
SPGF76
SPGF73
SPGF70
SPGF63
SPGF6
SPGF56
SPGF53
SPGF49
SPGF42
SPGF38
SPGF35
SPGF34
SPGF29
SPGF27
SPGF26
SPGF25
SPGF23
SPGF22
SPGF21
SPGF17
SPGF14
SPGF11
SPGF10
SPATA37
SP38
SLO3
SIX6OS1
SDDHD
SCP3
SCP2
SCFI
RAD26L
PTHR1
PRKCM
POF8
POF6
POF5
POF20
POF1B
POF19
POF16
POF14
POF13
POF12
POF10
PFHB1B
PFBMFT7
PFBMFT6
PFBMFT5
PF6
P53
P28
NOS1
NOLA3
NOHLH
NKX2E
NEDBEH
NDDRSB
NAG
MTO2
MER3
MAP3K7IP2
MADH2
MAATS1
LQT3
LMN1
LARS
KPL2
KIAA1596
KIAA1270
KIAA1237
KIAA0996
ILFS3
IFNB2
HTX1
HLJ1
HL11
HDHC9
GLCATI
GDF9B
G5PR
FTZF1
FRAXA
FLJ00251
FANCU
ERAP75
EMI2
EIF2BA
EHAND
DTGA3
DNEL2
DNAJA5
DNAHC2
DIA
DHAND2
DFFRY
DAZH
DAN
D18S892E
CYDELq11
CXorf22
CSX2
CMM10
CMD1G
CKN2
CHTD9
CHTD5
CHDSKM
CHDS7
CFAP251
CDHH
CDC2L5
CD36L2
CCDC79
CCDC46
CCDC2
CCDC164
CCDC108
CATSPER
CACH
C9orf84
C7orf63
C3orf34
C2orf86
C2orf62
C20orf41
C19orf61
C15orf43
C14orf75
C14orf101
BPES
BMFS6
BMFS1
BMFDMS
AVSD5
ASD2
AORF
ALS2CR11
AKAP110
AGS1
AG2
ADRB1R
ADRA2L2
ACRC
2ADUB
ZIP2
VWM1
VSD1
VF1
TR
TMD
TEB2
TAFII105
SPGYLA
SPGFY2
SPGFY1
SPGFX5
SPGFX4
SPGFX3
SPGF83
SPGF79
SPGF74
SPGF71
SPGF7
SPGF68
SPGF67
SPGF66
SPGF65
SPGF62
SPGF61
SPGF60
SPGF59
SPGF57
SPGF55
SPGF52
SPGF50
SPGF47
SPGF46
SPGF45
SPGF41
SPGF40
SPGF39
SPGF37
SPGF33
SPGF31
SPGF3
SPGF28
SPGF24
SPGF20
SPGF2
SPGF15
SPGF12
SPGF1
SPAG4L
SOPH
SHDRA
SCFAI
RIFTD
RHR
PTHR
POF9
POF2B
POF2A
POF1
PKD
PCL
ODG2
NHL
MTALARS
MOSPGF
MEGD
MACOCO
LIMPII
LFS1
LFIS
KIAA1915
KIAA1770
KIAA0733
KET
JV18
JDSCD
HTX
HLS
HBMS
GLM9
FTZ1
FSP95
EST2
ERP1
EMD2
EKVP6
DRP3
DORV
DNAHC1
DKCB6
DKCB1
DHAND
CTHM
CSX
COR1
COFS1
CMYP21
CMH6
CMG1
CLE
CHED
CHDS6
C2orf65
C2orf39
C10orf79
BSF2
BPES1
BMFS3
BMFS2
BDPLT10
BBS15
ATD5
ASD9
ARP1
AIE2
AHD
AAT1
VWM5
VACTERLX
TACHD
SPNE
SPGF75
SPGF5
SPGF48
SPGF44
SPGF43
SPGF4
SPGF36
SPGF19
SPGF16
SPGF13
SOB1
SF1
RAI
POF4
POF18
POF17
POF15
PFRK
PFE
PFBMFT9
PFBMFT8
PFBMFT4
PACHD
ODG5
ODG10
NPHP13
NEDITPO
MVP3
LVNC1
LMPHM1
LGMDR10
LDS6
KIAA1088
ILFS2
ILFS1
HSF
HDHC7
HB1
FPLD2
FNSS2
FBX43
EEC3
DKCA2
DKCA1
DCHE
CSB
COXPD8
CILD21
CHTD4
CHTD2
CHNG5
CHDTHP
CHDFIDD
CHDED
C3orf15
BMFS4
BCC7
BBS22
AMRF
VSD3
TOF
SSS1
SRXX5
SPGF82
SPGF80
SPGF64
SPGF51
SPGF32
SPGF30
SPGF18
SHFM4
RPRGL4
POF3
PFBMFT2
MPRM
LKENP
JBTS40
HYDNP1
HGF
EPM4
EKNS
DKCB5
DKCB4
CRMCC3
CMT2HH
CMD1A
CHTD8
CHTD7
CHTD6
CHINE2
CED4
BMFS5
ARMD5
AD4BP
LMS
DKCA4
HMERF
PFBMFT1
CMD1E
SPGF58
OZEMA12
HLHS2
HGPS
CILD37
RHS
PFBMFT3
CMYP5
CMM9
CDCD2
OFC8
TTN-AS1
MYH7
TBX5
MYH6
NPPB
NPPA
RTEL1-TNFRSF6B
GJA1
TNNT2
DSP
MYL2
TNNI3
DES
TBX20
KCNQ1
RYR2
ACTC1
CHD7
TTR
BMPR2
H19
NOTCH1
MIR21
TNF
MHRT
REN
DMD
ABCC8
TBX1
PTPN11
FBN1
FLNC
INS
LOC110121269
NOS3
EDN1
APOB
PLN
LPL
CRP
TPM1
GYS1
PKP2
FLNA
AGT
NODAL
GJA5
CDKN2B-AS1
RBM20
TBX4
DSG2
AFF4
IL10
APOE
LDB3
BRAF
IFNG
ABCC9
HOTAIR
TGFB1
FABP3
ENG
F2
WT1
KCNE1
MAPK1
MIR214
ELN
HCN4
APOA1
ZFPM2
LDLR
PON1
KCNJ2
KCNJ5
GLA
KRAS
ACTN2
MYPN
MIR210
POLG
RAF1
VWF
BMP2
CSRP3
CITED2
IL1B
GJD2-DT
BAG3
COL4A5
TMEM43
MIR494
VCL
VEGFA
PKD1
MYL3
LAMP2
MIR320A
MIR195
MAP2K2
CEP290
MAP2K1
CFH
PITX2
GAA
KCNA5
ANK2
LOC126806423
PIGL
PKD2
TAFAZZIN
IGF1
JUP
ANKRD1
SCN1B
LOC126806425
SMAD4
SOS1
ADM
RET
HFE
HRAS
BMP6
EMD
HLA-DRB1
CAV1
FLNC-AS1
COL4A4
EPO
SERPINE1
MIR499A
CERS1
RPL5
BRCA2
APOC3
NOD2
ABCA1
LPA
SMAD6
MEG3
CASQ2
LOC126806421
MIR196A2
ADIPOQ
COL1A1
DSC2
MIR155
TSFM
EDNRA
TNFRSF1A
COL1A2
SMARCA4
TCAP
MIR17
TLL1
CREBBP
KMT2D
MALAT1
PHOX2B
LOC126860403
ASXL3
LOC126861898
LOC126859827
KDR
KCNE2
CAV3
CLCN5
HADHA
TGFB2
MIR23A
LGALS3
PTCH1
ACE2
CPT2
SOD1
PSEN1
HAMP
TSC2
ESR1
ECE1
TSC1
EP300
THBD
ABCA3
MT-ND1
MB
INPP5E
GPT
POLR1C
LZTR1
F3
ENPP1
CLIC2
COL2A1
KCND3
B2M
FOXF1
FGF8
LAMA2
CCL2
JPH2
KNG1
G6PD
CORIN
MKKS
MIR126
FGFR1
CRELD1
MYH11
TGFBR2
SLC17A5
STAT3
CCN2
ACVRL1
TGFBR1
FANCA
SURF1
MT-LIPCAR
NPHS2
CXCL8
MECP2
MYL4
ALDH2
MT-TL1
NPHP4
DYNC2H1
SHH
C3
BMP7
NPPC
CEP85L
CBS
SDHA
PMM2
ACTA1
SYNE1
MT-CO1
TLR4
BMP4
SMAD9
CRYAB
HADHB
SLC8A1
NRON
SGCD
CST3
PCSK9
MT-ATP6
TRDN
MYOT
NPY
DIPK1A
MED13L
PDE5A
NEXN
EVC2
NOTCH2
LEP
TUSC7
GBA1
POLG2
FHL1
LOC126861897
PRDM16
MEFV
GRK2
NPHP3
MT-CO3
MT-CYB
TGFB3
EYA4
KCNQ1OT1
ACTA2
NPC1
BACE1-AS
FSHR
HMOX1
KCNJ11
VCAM1
CAPN15
ISL1
PIK3C2A
FN1
ERCC1
CALCA
AKAP9
MKS1
MEF2A
CFC1
CHEK2
NOS2
SDHB
RPL36A-HNRNPH2
CDKN2A
PIK3CA
MIAT
ICAM1
MYRF
GAS5
SERPINC1
CDK8
ADAMTS13
ABCG5
BCS1L
PRKAR1A
PKHD1
PGR-AS1
TET2
BMPR1A
CDH2
CETP
SCO2
PPP1R1B
NSD1
FBN2
NIPBL
SELP
RAD51C
LRRC56
FCN3
EPHB4
ITGB3
IL18
NF1
HLA-B
CTNNA3
IL2
HDAC8
PLAT
COL4A3
HBB
IL1RN
LCN2
HJV
FAM230H
MIR208A
HP
MYH9
PSEN2
SMAD3
HMGCR
SETBP1
MIR145
FOXC1
KAT6B
MIR221
JAK2
CX3CR1
CTLA4
FGF23
INF2
SELENON
MIR22
APLN
MTR
PTEN
AKT1
LOC126805877
ACAD9
MEF2C
RBP4
MIR34A
SOX9
SEMA3E
LARS2
INVS
SHOC2
BRIP1
HEY2
NPHP1
CASR
LOC110806306
INSR
FOXH1
FANCC
SERPINA1
MTTP
CP
IDS
MIR133B
SLC25A4
TWNK
CTF1
TF
ABCC6
F7
F5
LIPC
CASP3
MMP1
TIMP1
PEX6
MED12
PRKG1
POMC
FOXC2
SOD2-OT1
MIR486-1
NPHS1
MT-ND5
ATM
SCN10A
FKTN
COL3A1
MT-ND6
B4GALT7
BDNF
MT-CO2
FXN
NAGLU
MIR222
IGF2
SALL1
GLI3
ABCG8
RPGRIP1L
MCM9
IGHMBP2
FLT1
PON2
FOS
GLB1
MT-ND4
TMEM67
MIR328
EGFR
MIR146A
LAMB2
GDF15
RIT1
EDNRB
EDN3
LCAT
LOC126862264
TBX2
KDM6A
UTS2
ELANE
HLA-DQB1
PRKCA
RASA1
SFTPB
AMPD1
IL4
PPP1CB
SOCS1
AQP2
CDKN1C
MYLK2
TAMM41
FAS
SPP1
SNTA1
SMARCAL1
KCNJ8
MIR92B
COQ2
ALPL
UMOD
BRCA1
HYLS1
HSPG2
PECAM1
MIR208B
COL5A1
ARID1B
POLGARF
PPARGC1A
MIR30A
TBX3
IRS1
RETN
GNB3
NRAS
MT-ND2
IFT140
CTNNB1
H2AC18
MBL2
VPS33A
LOC101927055
FGFR3
GBE1
MPV17
AGTR2
LOX
GALT
F10
EHMT1
GJB2
TRIP4
IFT172
ERCC4
MAPK14
BDNF-AS
DSG2-AS1
LOC126806422
MIR29A
NDUFS4
CCR6
NEBL
CD46
IL1A
TNNI3K
ANGPT2
IL6ST
DNAJC19
FAH
NBN
HSPB7
FKRP
GATA1
TINF2
TFAM
TLR2
MMACHC
SERPINA3
MT-ND3
TP73
GATAD1
KIF7
ALMS1
MYLK
FANCL
NPHP3-ACAD11
PDGFRA
STAT1
SBDS
MYOCD
SDHD
LOC110806263
PLOD1
PLCE1
ITGAM
COQ8B
NSD2
BCL2
LRRC37A2
AVP
FANCG
SLC4A1
SFTPC
COX5A
CD40LG
LMOD2
MYOZ2
MIB1
SLC34A1
LOC126806424
WDR35
CAMK2D
FANCI
SCN4B
GHR
MT-TK
WNT9B
PRL
RAI1
CS
TNFRSF11B
AFP
SLC2A10
LTBP2
BBS10
CYP11A1
ACADVL
ZMPSTE24
IGF2R
NEU1
FOXP3
AGXT
RPS19
COL11A2
TNFSF11
HNF1B
SMPD1
SGCB
VDR
CSF3
NFATC2
UCP2
CC2D2A
CASZ1
TRAF7
DYSF
GHRL
KCNK3
FGF2
CERNA3
LRP2
CFAP53
BCOR
CHST3
SMARCA2
LOC114827850
CCR5
OFD1
SIRT6
THBS1
CALR
FCGR2A
GUSB
SCN3B
IGFBP3
NDUFS7
PRKACA
ADA
PUF60
LTBP4
SELE
FOXP1
RPS6KA3
SCO1
COX10
SCYL1
HYDIN
ANGPT1
GH1
KIAA0586
LTA
BBS1
ADCY10
FGF10
RBM10
MIR150
NDUFV1
ASAH1
KIT
CYP19A1
VCP
MYC
LOC126806420
MYH7B
TRPS1
MIR423
TTC21B
IDUA
MIR146B
AMH
SOS2
SOD2
ROBO1
SRF
PEX7
NEB
GDF2
RRM2B
SLC25A13
LOC126806426
KMT2C
FANCD2
FLNB
PTPN22
GLI2
LOC126863258
SMC1A
HBA1
BBS2
BAZ1B
MTOR
MIR451A
LTBP1
ALPK3
MT-TI
IL2RA
MIR223
PAX2
OXTR
GNAQ
TUG1
SEMA3A
FIG4
FBXL4
RRAD
ATP5F1A
NFATC1
CDKN2B
DNAH5
IL17A
NOS1AP
PGBD3
HAND2-AS1
LIPA
IFIH1
TK2
MT-ATP8
KCNIP2
MIR140
ASXL1
EVC
FHOD3
MLXIPL
CALM1
MTRR
NDUFB11
FGA
LEPR
SOD3
OLR1
VHL
DNMT3A
ADAM17
GTF2I
NFE2L2
GATM
MT-TE
RRAS2
FGFR2
PPBP
RYR3
COL5A2
PLG
MIR122
CYCS
SLC6A4
KCNH8
FKBP1B
TFAP2B
PSMC3
CFI
HADH
SRA1
GTF2IRD1
PTH
SLX4
TFR2
APOA5
LINC01672
C4A
NDUFS1
AGK
RPS24
PEX5
NEK1
MAP3K7
ATP13A3
MRAS
IGF1R
TRIM37
MGP
TMPO
ADA2
GRK5
SON
CYP3A5
DNAH11
KL
PDX1
F13A1
KCNQ1-AS1
FASLG
MECOM
GDNF
FANCF
NDUFAF2
POR
CLCNKB
GPD1L
CPLANE1
COMT
MIR125A
TBX18
NCF1
BGLAP
SST
HACD1
HSPD1
MIR143
DNHD1
GNA11
SCN2B
EIF2AK4
GCK
NDUFS2
DAZ1
MFF-DT
STX1A
TCTN3
ASPH
MCTP2
IFT122
ERBB2
VKORC1
MIR142
CAT
AXDND1
ERBB4
AOPEP
CD4
ARID1A
MIR199B
WRN
NEAT1
DGKE
ARSB
SMAD5-AS1
MT-TS1
HOTTIP
PLEC
IFT43
RBCK1
CBL
ETFDH
RPL11
ARHGAP31
SALL4
RASA2
HLA-DQA1
SOX17
TTTY10
SETD2
HIRA
KMT2A
UCN
TGIF1
MESP1
KCNE3
MIR132
FHL2
CLPB
PEX1
UNC45B
SEPTIN12
DLL1
SOX4
AHI1
BSCL2
SH2B1
FLCN
MARS1
MIR199A1
MPL
FRAS1
RNU4ATAC
MYOM1
EPG5
MFN2
PNPLA2
MEN1
SCN4A
ACADM
GNPTAB
SLC25A20
ADAMTSL2
NDE1
MDM2
POSTN
NDUFS8
TLR7
FANCE
LOC126806427
PF4
STRA6
MYOM2
MIR130A
GLI1
LOC102723566
TBL2
PKD1L1
DKC1
ATP7B
CHRND
NKX2-1
GNAS
GATA3
DYNC2I1
BCL7B
GTF2IRD2
BMP10
COX15
DCHS1
TNXB
ADNP
KANSL1
BAG5
HSPB1
LAMA4
BBS7
DGUOK
LIG4
BRF1
MILR1
MIR133A1
LIMK1
SMC3
NDUFA13
HNRNPH2
NEDD4L
DYNC2LI1
ACTB
FOXRED1
OPA1
MYH3
GNE
PAH
COG2
CHGA
MID1
PMS2
B3GALT6
FANCB
CXCR4
MT-TN
DNAH9
HNRNPA1
PKD2L2-DT
NR0B1
BUD23
ZNF462
PRF1
RAD51
NDUFAF3
RPS26
SOX2
CLCN1
KCNE5
GALC
NFIX
MVK
LOC126806433
SLC25A26
BAX
MRPS7
STAR
PEX2
ROBO4
HMGB1
COL4A1
PDE9A
HNRNPA2B1
GSR
SOX10
TFRC
CHRNA1
MYD88
NDUFAF6
ELAC2
HBN1
SLC13A5
ZIC2
RFC2
MIR204
HRC
GNB2
NUP188
STAT4
NDUFAF5
ACADS
GJC1
SOX11
TRPC6
FASTKD2
FH
ADD1
MSX1
ACVR2B
AFF2
PALB2
LOC107988032
TXNRD2
IFT80
ARVCF
TRIM32
RUNX2
PIGA
GSN
SCN1A
STAG2
JUN
TDGF1
MT-TW
DNMT3B
AMHR2
GNRH1
IRX4
PBX1
CTC1
DNAJC30
PSAP
CFHR5
ANO5
MIR182
CUBN
HDAC4
DNAH8-AS1
AGPAT2
HTR2A
CLDN16
TWIST1
ECHS1
WNT5A
SLC19A2
SDCCAG8
NUP155
ERCC2
TNNT1
MSH5-SAPCD1
NEK8
GTPBP3
HTR2B
DOCK6
APRT
HLA-A
CCL5
COX8A
SLC12A3
LOC126806430
CCDC39
MSTN
APOH
ACTN4
CCDC40
GCG
CCL3
HBA2
NNT
LBR
EPAS1
RMRP
TMEM216
SKI
SKIC2
RRAS
BVES
ADAMTS19
UBE2T
FLII
MIR20A
DSCAM
TIMP2
CDON
TRIM63
GET1
VPS37D
MIR30B
PTGS1
MIF
ERCC8
CTBP1
GATA2
CSF2
RBPJ
CALM3
CCNH
PGF
CD40
SMARCB1
SPTB
G6PC3
LMOD3
RHOA
EIF4H
IL13
MIPEP
KIF1B
PTGIS
WFS1
SLC29A3
ACTL6A
HNRNPK
ALOX5
MIR144
HSPA8
KHDRBS1
COX6B1
CELA2A
PTPRC
PREPL
ATRX
DNM2
SREBF1
CLIP2
MAPK8
IFT27
SPEN
ACHE
DNAI1
MIR590
CALM2
F8
EGF
SGO1
TEK
SETX
ABCB4
MAD2L2
PIK3C2G
PPP1R13L
LOC107980440
BMPR1B
MIR379
ALG9
COX4I1
AGER
ATG9B
PROKR2
MEGF10
HSP90AA1
SUCLG1
CEP120
CAPN3
MT-TV
MIR30D
EYA1
LEPQTL1
AUTS2
GUCY2C
HEAT2
DLL4
ACVR1
LOC110011216
SLC2A1
PRDM6
PTK2
TH
CPS1
IKBKG
LOC107133510
APOA2
DHCR7
ZEB2
THPO
PACS1
ALDH1A2
DLD
SPECC1L
XRCC4
KCNH1
TMEM70
RREB1
DNASE1L1
SLC9A1
PHOX2B-AS1
CXCL10
DOLK
ENO2
MYL7
CYBA
GAS1
KCNAB2
MC2R
PAX6
LINC02605
ITGA2B
CLU
TNXA
PAPPA
SQSTM1
FOXE3
TNFSF4
C9orf72
SGCA
CAVIN1
DISP1
RAC1
ATP8B1
NAA10
NCAPH2
HNF1A
NLRP3
LTBP3
F12
IGFBP1
NFKB1
EFEMP2
PLA2G7
TG
TPM3
SIRT1
NFATC4
LMX1B
IL1R1
GP1BB
TPI1
NTRK1
SOX3
TACO1
IFT81
MTM1
METTL27
IL1RL1
DSP-AS1
LOC119369037
CTSA
LRPPRC
CKM
PDE11A
PRKACB
ATP6V0A2
TMEM126B
POGZ
DYRK1A
DMPK
DNAAF1
LOC106627981
FREM2
BTK
TMX2-CTNND1
LRP5
NDUFAF1
PURA
ANKRD11
CASP9
XIST
ERBB3
ALDH18A1
RPL35A
CPT1A
ETS1
IGFBP7
SIX3
MMUT
RAPSN
PDGFRB
PPIG
SEMA4D
GALNS
BGN
FLI1
RNLS
LOC114827851
ARID2
SGSH
AHSG
CHKB-CPT1B
SNCA
SNRPN
LOC106099062
MTO1
PON3
PAFAH1B1
TMEM270
HSD11B2
PET100
INHA
NUBPL
GGT1
MATR3
VANGL1
TALDO1
OBSCN
NR1H4
MAP3K20
PDSS2
PIEZO2
BBS9
LMBRD1
PTHLH
MIRLET7C
PHYH
XYLT1
[truncated: 8,441 more rows]
