# Supplementary material for: Quercetin reverses β1-adrenoceptor autoantibody-induced heart failure by promoting MDM2-mediated ubiquitination and degradation of p53 in cardiomyocytes
Source: Front Nutr. 2025 Oct 16;12:1674507. doi: 10.3389/fnut.2025.1674507 (PMC12573670; doi:10.3389/fnut.2025.1674507)
Supplement: Supplementary file 7 [file Table_6.xlsx]

## Sheet: Autophagy
PRKAA1
PRKAA2
ULK1
ULK2
ATG1
AOR_1_1230144
VOLCADRAFT_58372
VOLCADRAFT_67317
ATG2A
ATG2B
ATG2
VOLCADRAFT_105023
ATG-3
ATG10
ATG3
APG3
ATG-4.1
ATG-4.2
ATG4A
ATG4B
ATG4C
ATG4D
ATG4
APG4
ATG-5
ATG5
BECN1
ATG6
APG6
ATG7
APG7
APG8
GABARAP
GABARAPL1
GABARAPL2
MAP1LC3A
MAP1LC3B
MAP1LC3C
ATG8
ATG9A
ATG9B
ATG9
VOLCADRAFT_93324
ATG11
ATG12
ATG-13
S6K
AKT1
HARBI1
RPS6KB1
ATG13
VOLCADRAFT_95367
ATG14
VOLCADRAFT_105732
VOLCADRAFT_89218
ATG15
VOLCADRAFT_101426
VOLCADRAFT_105099
VOLCADRAFT_44867
ATG-16.1
ATG-16.2
ATG16L1
ATG16L2
ATG16
SPF38
VOLCADRAFT_116733
ATG17
ATG-18
WIPI1
WIPI2
ATG18
MUG179
SPAC458.06
VOLCADRAFT_103431
VOLCADRAFT_42684
VOLCADRAFT_95446
ATG19
ATG20
VOLCADRAFT_69645
VOLCADRAFT_96778
ATG21
ATG22
ATG23
SNX4
ATG26
VOLCADRAFT_104846
VOLCADRAFT_107296
ATG27
ATG29
ATG31
ATG32
MTOR
TOR1
TOR2
VPS34
VOLCADRAFT_40672
MAPK1
MAPK3
VPS15
VOLCADRAFT_120976
VOLCADRAFT_88093
UVRAG
SH3GLB1
DRAM2
AMBRA1
RB1CC1
ATG101
ZFYVE1
BCL2
BCL2L1
GOPC
RAB5A
MYD88
RUBCN
SQSTM1
NBR1
VMP1
TP53INP2
BNIP3
VAC8
YPK1
ATG33
ATG34
APE1
ARP2
ARP3
SEPA-1
DIRAS3
RHEB
TSC1
TSC2
PTEN
STK11
SESN1
SESN2
ABL1
BCR
CASP3
EIF4E
DAF-2
EGFR
15
RAPTOR
RAGA-B
RAGC-D
RAB7
RAF1
MAP2K1
MAP2K2
RGS19
EIF-2ALPHA
GCN2
ATF4
EIF2AK3
ERN1
TRAF2
CHUK
CDKN2A
CDKN1B
VTI1B
FOXO3
TER94
RUNX1
MTMR14
PRB1
ISP6
AVT3
AVT5
AMS1
FNX1
FNX2
INR
GIG
CG12772
LQF
EIP93F
HEP
BSK
JRA
KAY
FOXO
ILP2
IRGM
NOD1
NOD2
HDAC6
WDFY3
MAPK8
AVO1
AVO2
TSC11
BIT61
RPTOR
MLST8
AKT1S1
DEPTOR
RICTOR
MAPKAP1
PRR5
RRAGB
MAP4K3
SLC1A5
SLC7A5
SLC3A2
DDIT4
SUPT20H
RAB7A
RAB9A
SPT20
HOG1
TMEM173
TBK1
HSV2
BEC-1
LGG-1
LGG-2
LGG-3
DAPK-1
RAB-10
PHA-4
SIR-2.1
CED-9
RAB33B
SEC12
SEC16
SEC23
SEC24
SAR1
SFB2
SEC2
SEC4
SEC7
GEA1
GEA2
YPT1
MFN2
PARK2
PINK1
VDAC1
CALCOCO2
AGFG1
AP2A1
AP2A2
AP2B1
AP2M1
AP2S1
ARF6
ARHGAP26
CLTA
CLTB
CLTC
DNM1
DNM1L
DNM2
DNM3
EXOC1
EXOC2
EXOC3
EXOC4
EXOC5
EXOC6
EXOC7
EXOC8
GLIPR2
OPA1
PLD1
RALA
RALB
RRAGA
RRAGC
RRAGD
STX17
STX7
STX8
TBC1D14
TBC1D25
TBC1D7
TRAPPC1
TRAPPC2
TRAPPC3
TRAPPC4
TRAPPC5
TRAPPC6A
TRAPPC8
TRAPPC9
TRAPPC10
VAMP3
VAMP7
ACBD5
ALPL
AMPKALPHA
BECN2
EMA
EPG5
ESA1
FIS1
VPS33A
FUNDC1
HRR25
HSPA8
KSP1
LAMP2
EI24
LRSAM1
MAPK8IP1
MDV1
MSS4
RAB12
NRBF2
PARK
SIDT2
PEX5
PIK1
RCAN1
REF(2)P
SCOC
SIN3A
LPIN1
SIN3B
NCOA4
SNAP29
STT4
TBC1D5
PGAM5
TECPR1
TFEB
TOMM7
TRAF6
TRS20
TRS23
TRS31
TRS33
TRS85
UBC6
UBE2A
UBE2D2
SLC36A4
UBE2D3
UBE2L3
UBE2N
UME6
VAMP8
VDAC2
ATG39
ATG40
AP1B1
AP1G1
ALPI
ARL2
ARNT
BDNF
CAPN5
CAPN1
CAPN2
CAPN3
CAPNS1
CAPN6
AP1S1
CSNK2A1
CSNK2B
CTSB
CTSD
CTSL
CTSV
E2F1
EIF2S1
EIF4EBP1
EIF4EBP2
FKBP1A
FOS
GAPDH
GRB2
HIF1A
HRAS
INS
INSR
IRS1
ITPR1
ITPR2
ITPR3
JUN
KRAS
NFE2L2
NFKB1
NFKBIA
NFKBIB
NFKBIE
NRAS
PAK1
PDPK1
PLCG1
PPP2CA
PPP2CB
PPP2R1A
PPP2R1B
PPP2R2B
PPP2R2C
PPP2R3A
PPP2R4
PPP2R5A
PPP2R5B
PPP2R5C
PPP2R5D
PPP2R5E
PRKAB1
PRKCA
PRKCB
PRKCD
PRKCG
PRKCQ
EIF2AK2
MAP2K4
SHC1
SMPD1
SOD1
SOD2
SOS1
TRAF1
UBC
VDAC3
IRS4
EIF4EBP3
IRS2
TRADD
RIPK1
AP1S2
AP1G2
AP1M1
MAP3K14
BAG3
KEAP1
TELO2
AP1M2
CAMKK2
CAPN9
CAPN11
CAPN10
VPS39
SIRT1
CAPN7
FKBP8
VPS41
EIF2AK1
PPP2R3B
DSOR1
LST8
CKIIBETA
PKCDELTA
CTSB1
GAPDH2
CALPC
THOR
SOS
GAPDH1
DRK
CP1
FK506-BP2
CALPA
CG3376
PDK1
UBI-P63E
CALPB
SOD
PEK
ITP-R83A
TGO
REL
LKB1
P38A
SIMA
CG15533
CG15534
PAK
CATHD
EIF-4E
PKC53E
CKIIALPHA
WAC
PPP2R3C
AP1AR
PPP2R2D
TIGAR
NFKBIZ
VPS16
CHICO
CAPNS2
NFKBID
CAPN13
AP1S3
CAPN12
EPG-2
VPS-11
MTM-3
EPG-9
HLH-30
PGL-1
SQST-1
PGL-3
PRMT-1
CG32052
CAPN8
EIF2AK4
CAPN14
AT4G34660
ATG38
BET3
VPS21
VPS9
BET5
YME1
RL
CALP14B
VOLCADRAFT_92158
VOLCADRAFT_60205
VOLCADRAFT_117751
EEF1A1
EVA1A
GFAP
RL1
TM9SF1
TMEM74
ULK3
AT2G37840
AT3G53930
AT3G61960
ULK1B
DEHA2D12452G
CAGL0L06006G
AFUA_4G09050
AN1632.2
CHGG_05593
CIMG_08220
CNL06100
YALI0D25388G
SI:CH73-45O6.2
CAGL0J07634G
AOR_1_8084
AFUA_6G13200
AN5491.2
CHGG_07016
CIMG_01661
CNB00700
NCU08926
YALI0E08338G
METAZOA_SRP
KLLA0F06424G
DEHA2D09900G
CAGL0I05808G
AOR_1_1306154
CIMG_11644
CIMG_11645
AFUA_5G08170
AN7718.2
CHGG_06588
CNK00360
YALI0E24453G
DEHA2A07832G
CAGL0J07304G
AOR_1_844054
AFUA_3G05340
AN3470.2
CHGG_00464
CIMG_02134
CNK01520
YALI0A13277G
DEHA2C02332G
CAGL0M02343G
AFUA_6G07040
AN5174.2
CHGG_00506
CIMG_07946
CNN02410
YALI0E24519G
LOC715431
VPS30
KLLA0F01166G
DEHA2E16214G
CAGL0J06886G
AOR_1_1116144
CIMG_10875
CIMG_10876
AFUA_8G05170
AGOS_ACR154W
CHGG_00867
CNC02730
MGG_03694
NCU03122
YALI0D11968G
DEHA2G23518G
CAGL0I02420G
AOR_1_2084174
AFUA_2G06250
AN7428.2
CHGG_00680
CIMG_07224
CNI00160
YALI0C20119G
APG8H
ATG8C
ATG8D
ATG8F
ATG8G
ATG8H
GABARAPB
GABARAPL3
CAGL0A04675G
ATG-8
AFUA_1G07470
AGOS_AER396W
AN5131.2
CHGG_07993
CIMG_02508
CNA07930
MGG_01062
YALI0E02662G
APG9
ABCB6
MB3875
DEHA0B14267G
CAGL0I03652G
AOR_1_358084
AFUA_6G12350
AN3734.2
CHGG_00453
CIMG_01760
CND05590
YALI0F08349G
DEHA2G01078G
CAGL0C03245G
AGOS_ACL066C
CNE03590
TAF1
CAGL0H08558G
AOR_1_1290114
AFUA_3G11590
AN2887.2
CHGG_02720
CIMG_03662
CND05360
MGG_04486
NCU09998
YALI0B04598G
APG12B
ATG12A
DEHA2C14036G
CAGL0K06765G
AOR_1_1098174
CNBE3120
AGOS_AAR160W
AN1760.2
CHGG_09085
CIMG_01191
MGG_00598
NCU10049
YALI0F29689G
AT3G49590
RPS6KB1B
CAGL0G09999G
AOR_1_494094
CAO19.10367
AFUA_2G04770
AN2076.2
CHGG_08895
CIMG_01222
CNA07560
MGG_00454
NCU04840
YALI0F03432G
ZGC:113944
KLLA0D09130G
CAGL0C00627G
AGOS_ADL381W
CAGL0J03542G
AFUA_2G10900
AN5919.2
CHGG_05687
CIMG_04323
CNC01140
YALI0F06358G
DEHA2G21054G
CAGL0M09471G
AOR_1_750084
CAO19.3998
AFUA_5G12120
AGOS_AFL186W
AN0088.2
CHGG_03092
CIMG_09224
CNK00670
MGG_05255
NCU06267
YALI0E22737G
DEHA2D08162G
CAGL0J04686G
AOR_1_306184
AFUA_2G14100
AN6360.2
CHGG_03623
CIMG_05269
MGG_07667
YALI0F23639G
KLLA0D04664G
CAGL0K10692G
AOR_1_498194
AFUA_5G11660
AGOS_AAL119W
AN0127.2
CHGG_08164
CIMG_09170
CNE02750
MGG_03139
YALI0F27907G
KLLA0C11209G
DEHA2F18216G
CAO19.10051
AGOS_AER029C
DEHA2G17094G
CAGL0H10428G
DEHA2G12364G
CAGL0H05841G
KLLA0F09427G
CAGL0B00770G
AOR_1_1322164
AOR_1_1338164
AOR_1_580094
MGG_03612
CAO19.2910
AFUA_2G06170
AFUA_2G11370
AFUA_2G15370
AGOS_AAR080W
AN2876.2
AN5876.2
AN7591.2
CHGG_01064
CIMG_00973
CIMG_01584
CNF00360
CNI02250
MGG_05505
YALI0C03608G
CAGL0M07139G
SNX7
SPAC6F6.12
DEHA2A01892G
CAGL0J01001G
AOR_1_478154
AFUA_4G12950
AN3584.2
CHGG_01938
CIMG_00623
CNC06300
YALI0E13904G
DEHA2F02046G
CAO19.12946
YALI0F15059G
AT3G07020
AOR_1_852144
UGT52
UGT51
AFUA_2G02220
AN4601.2
CHGG_00334
CIMG_01866
CNC03930
CNG03260
MGG_03459
YALI0D18436G
DEHA2F08998G
CAGL0M11352G
AOR_1_254014
AFUA_1G15250
AGOS_AEL138C
AN0861.2
CHGG_08229
CIMG_03220
CNI01420
MGG_02386
NCU03543
YALI0C15851G
AT3G04050
AT3G25960
AT3G55650
AT3G55810
AT4G26390
AT5G08570
AT5G56350
AT5G63680
PKLR
RGD1561179
DEHA2B08844G
AOR_1_1266154
CIMG_12243
CIMG_12244
PYK
CAO19.5935
AFUA_4G08470
AN1701.2
CHGG_09793
MGG_08061
NCU06073
KLLA0C09933G
CAGL0M02013G
AOR_1_474184
AFUA_3G07240
AGOS_AAL098W
AN4832.2
CHGG_06521
CIMG_00336
MGG_02790
NCU02024
YALI0C07282G
TOR
KLLA0B13948G
CAGL0F00495G
CAGL0K00517G
AOR_1_1064164
CAO19.9459
AFUA_2G10270
AGOS_AFR420W
CHGG_08720
CIMG_04365
CNF03740
CNL04090
YALI0F07084G
PIK3C2A
PIK3C2B
PIK3CD
LOC561737
PIK3CA
PIK3CB
PIK3C3
PIK3
DEHA2G13288G
CAGL0G08360G
AOR_1_776154
PIKA
PIKB
PIKC
PIKE
PIKF
AFUA_5G08670
AN4709.2
CHGG_06424
CIMG_06770
CNB03120
YALI0F09559G
PPK19
DEHA2F15466G
CAGL0H08437G
AOR_1_912094
CAO19.7773
CAO19.7775
AFUA_6G11190
AN0576.2
CHGG_04491
CIMG_00240
CNK01680
YALI0E33774G
SH3GLB1A
DRAM2B
AMBRA1A
RP1-179P9.3
RAB5AL1
KIAA0226
TRP53INP2
DEHA2C14762G
CAGL0M03355G
AOR_1_938014
AFUA_5G13540
CHGG_07827
CIMG_09381
CNA03500
YALI0E13992G
TSC1A
PTENB
LOC100858796
SI:DKEY-91M11.5
EIF4EB
EGFRA
RAF1B
MAP2K2A
LOC417414
TRAF2B
FOXO3B
MAPK8A
DEPDC6
RICTORB
MAP4K3B
SUPT20
RAB9
AGFG1A
CLAPS2
ARF6B
ARF6.2
DNM1A
DNM2A
DNM3A
GLIPR2L
PLD1A
RALAA
RALBA
RRAGCA
STX7L
SYBL1
ACBD5A
RP11-512M8.5
NRBF2B
SIN3AA
TECPR1A
UBE2D2A
UBE2L3B
AL158801.1
NEWGENE_1308361
UBE2NA
CAPN5A
CAPNS1A
LOC100912380
CTSBA
RP11-295K3.1
CTSLA
CTSL2
EIF2S1B
FOSAB
HRASA
INS2
NFE2L2A
NFKBIAB
ZGC:56064
PDGFB
PKZ
MAP2K4A
EIF4EBP3L
IRS2B
LOC101749060
RIPK1L
ZGC:162858
AC025048.1
KEAP1B
CAPN1A
WACA
C12H12ORF5
CB4H12ORF5
LOC100668352
C8H12ORF5
AP1S3A
AGAP_AGAP011295
LOC709746
KLLA0C17160G
AGOS_ACL054W
MGG_06393
NCU00188
AGAP_AGAP004092
AGAP_AGAP005108
PA2G4
ATG-2
W08E12.7
LOC101883461
PA2G4A
PA2G4B
CG10576
OS05G0350500
KLLA0D19899G
AGOS_ABL208W
MGG_06316
NCU00422
AGAP_AGAP011582
AGAP_AGAP012078
AGAP_AGAP012082
MTRF1L
W03F8.3
APG3L
LOC100333733
AUT1
CG5705
LOC698305
OS01G0200000
OS11G0657100
KLLA0E14807G
KLLA0F06402G
AGOS_ADL284C
AGOS_AFL178W
MGG_09539
MGG_17909
NCU01955
NCU06721
AGAP_AGAP004023
AGAP_AGAP008497
AT2G44140
AT3G59950
CG6194
LOC717813
OS04G0682000
ATG4AL1
KLLA0D19536G
AGOS_ABL191W
MGG_03580
NCU02433
AGAP_AGAP010939
APG5
OS02G0117800
KLLA0F11363G
AGOS_ACR131C
MGG_09262
NCU04662
AGAP_AGAP010303
ATG-7
OS01G0614900
KLLA0A05137G
AGOS_AER298C
MGG_07297
NCU06672
APG8A
ATG8B
GABARAPA
LOC697790
MAP1LC3B2
AGAP_AGAP001762
ATG-9
LOC100486160
KLLA0C16357G
AGOS_ADR071W
MGG_09559
NCU02422
KLLA0B12133G
AGOS_ADL307W
AGAP_AGAP007296
AGAP_AGAP012847
LOC100493403
KLLA0C05720G
AGAP_AGAP002161
AGAP_AGAP005715
AGAP_AGAP007333
AT3G55350
AT3G63270
PK1
S6K2
AKT2
AKT-1
AKT-2
RSKS-1
LOC562242
OS01G0838900
OS03G0334000
OS07G0175100
OS07G0680900
OS11G0702700
LOC100135188
LOC100487906
LOC100491058
LOC100491442
LOC100493758
LOC100494438
LOC101730730
LOC101731955
LOC101732948
LOC101733046
LOC101733566
KLLA0B03432G
AGOS_AEL277C
MGG_01260
NCU03197
AGAP_AGAP012246
CG11877
KLLA0C08679G
AGOS_AAR046C
MGG_12828
NCU06436
AGAP_AGAP002315
AGAP_AGAP009506
AT2G43770
AT5G50230
SNRNP40
C18E3.5
F08G12.2
CG31033
CG3436
OS03G0746600
OS06G0653800
LOC100485143
MGG_04693
NCU05797
KLLA0D02750G
AGOS_AER106C
WDR45
EPG-6
LOC100332293
KLLA0E09175G
AGOS_ADL293W
KLLA0E24333G
AGOS_ABR189W
AP19
KLLA0C01188G
AGOS_AFR714W
MGG_09904
NCU07504
KLLA0B05533G
AGOS_AER116C
SNX30
KLLA0C10967G
AGOS_ACR074W
MGG_03638
NCU03218
KLLA0C02035G
AGOS_AFR681W
KLLA0A06303G
KLLA0A00660G
AGOS_AFR283W
AGAP_AGAP001754
AT1G50890
TOR1B
TPR
OOC-5
TOR-1
TOR-2
TPRB
TOR1A
AGAP_AGAP010273
VPS-34
PI3K59F
OS05G0180600
KLLA0D18645G
AGOS_AGL113C
MGG_03069
NCU00656
AGAP_AGAP000602
AT4G29380
MPK1
MPK12
MPK2
PIK3R4
IRD1
OS02G0148100
OS02G0796700
OS06G0699400
OS08G0157000
KLLA0B11924G
KLLA0E10539G
AGOS_ADL316C
AGOS_AFR019W
MGG_06100
MGG_09565
NCU02393
NCU06626
AGAP_AGAP007772
AGAP_AGAP010376
ENDOB
C33A11.2
CELE_Y69A2AR.7
CG7053
AGAP_AGAP002036
LOC100007048
LOC707407
GOPC-1
ARA7
RHA1
RAB-5
RAB5AA
RAB5AB
OS03G0666500
OS12G0631100
MYD
LOC555713
AGAP_AGAP010304
AT1G05360
AT4G14950
EPG-3
TANGO5
OS01G0778700
LOC421690
LOC100496743
KLLA0A11286G
AGOS_AEL048W
MGG_04004
NCU01470
SGK2
SGK2A
KLLA0B12716G
AGOS_ABL028W
MGG_06599
NCU07280
KLLA0F13574G
MGG_07536
NCU04192
AGAP_AGAP000985
ACTR2
ARX-2
ACTR2A
ACTR2B
OS08G0369300
KLLA0C03850G
AGOS_ADR316W
MGG_17001
NCU07171
AGAP_AGAP005110
ACTR3
ARX-1
ACTR3B
KLLA0B13904G
AGOS_AFR419C
MGG_03879
NCU01756
MGG_03993
NCU04105
AGAP_AGAP003158
PAR-4
LOC100149048
LOC100909750
CASPS8
AT1G29550
EIF4E3
EIF4E1B
LOC703732
LET-23
ERBB3A
ERBB3B
AGAP_AGAP001617
RABG3C
RABG3D
RAB-7
ZGC:100918
ZGC:91909
OS01G0227300
MGG_07198
NCU01656
MKK6
MAP2K2B
OS01G0510100
LOC100611792
KLLA0C16577G
AGOS_ACR196C
NCU00587
GCN5
OS04G0492600
OS11G0603200
ATF4B1
ATF4B2
AGAP_AGAP013266
AGAP_AGAP004176
ERN2
IRE-1
IRE1
LOC100005446
TRAF2A
LOC100329528
LOC709988
CDKN2B
CDKN1BB
AGAP_AGAP005630
AT3G53230
AT5G03340
CDC48
VCP
CDC-48.1
CDC-48.2
OS03G0151800
KLLA0F05676G
AGOS_AFR158W
MGG_05193
NCU00018
AT1G50050
AT1G50060
AT2G19970
AT2G19980
AT3G19690
AT4G33710
AT4G33720
AT5G26130
PR1
PR-1-LIKE
CG31482
LOC100497187
KLLA0D02420G
AGOS_AAL178W
MGG_07807
NCU05618
SLC36A1
KLLA0E13795G
AGOS_ACR051C
MGG_02464
NCU03783
CG30394
KLLA0E06931G
AGOS_AGL285C
MGG_03101
NCU08066
MAN2C1
LOC569595
AGOS_AGR385C
MGG_04464
NCU07404
KLLA0A04631G
AGOS_AGR076C
MGG_07444
NCU09551
MGG_10147
ZGC:73144
AGAP_AGAP007396
EPN1
EPN2
MAP2K7
MEK-1
AGAP_AGAP001577
LOC100684769
LOC606863
IRGM1
IRGM2
C26H9A.2
BCHS
KLLA0E17843G
AGOS_AER023C
KLLA0F26004G
KLLA0E20131G
AGOS_ABR214C
MGG_05284
NCU07854
LOC100151344
AGAP_AGAP008831
SIN1
AGAP_AGAP002991
RAGA-1
RAGA
LOC100909655
AGAP_AGAP010837
GCK-2
HPPY
AGAP_AGAP012643
JHI-21
KLLA0E01849G
AGOS_AGR401W
AGAP_AGAP012148
MPK3
MAPK14
PMK-1
MAPK14A
P38B
LOC718976
OS03G0285800
KLLA0F20053G
AGOS_AGR048C
MGG_01822
NCU07024
AGAP_AGAP009565
IK2
AGOS_ADL134W
DAPK1
AGAP_AGAP000671
RAB8C
RABE1E
RAB10
RAB-33
AGOS_AAR048W
AGAP_AGAP001759
AT2G21630
SEC23A
SEC-23
OS08G0474700
KLLA0E04885G
AGOS_AEL272W
MGG_06910
NCU01318
SEC24B
SEC-24.2
WU:FA16F04
KLLA0F03729G
AGOS_ADL239C
MGG_09564
NCU02391
AGAP_AGAP004098
AT3G62560
SAR1B
SAR2
VAMP721
VAMP725
VAMP726
SAR1A
SAR-1
SAR1AB
OS01G0254000
OS01G0338000
OS03G0803000
OS07G0194000
OS12G0560300
KLLA0B02046G
AGOS_AFL114W
MGG_01681
MGG_06362
NCU06370
NCU11181
KLLA0C02299G
AGOS_AFR670W
AGAP_AGAP001211
AT5G59840
RAB8
RAB8A
RAB-8
OS03G0819900
OS05G0461300
OS07G0239400
KLLA0E12079G
AGOS_AGL021W
MGG_06135
NCU06404
AGAP_AGAP008906
AT3G60860
EDA10
ARFGEF1
AGEF-1
SEC71
OS03G0246800
KLLA0D17358G
AGOS_AGL147C
MGG_14173
NCU07658
KLLA0E22727G
AGOS_AEL061W
MGG_12336
NCU08023
AGAP_AGAP004146
RA-5
RAB-1
RAB1A
RAB1
OS01G0558600
KLLA0D05313G
AGOS_ABR220W
MGG_06962
NCU08477
AGAP_AGAP001802
FZO-1
MARF
LOC100911485
AGAP_AGAP004315
PINK-1
LOC698013
AP2A_ANOGA
ALPHA-ADR
AT5G22780
APA-2
ALPHA-ADAPTIN
MGG_09493
NCU03440
AGAP_AGAP007131
AT5G46630
DPY-23
AP2M1A
AP2M1B
AP-50
OS02G0690700
MGG_05484
NCU09673
AGAP_AGAP001703
AT1G47830
APS-2
AP-2SIGMA
OS12G0207300
KLLA0B06545G
AGOS_AFR370C
MGG_01762
NCU07989
AGAP_AGAP006890
ARF-6
ARF6A
ARF51F
OS02G0164900
OS06G0677800
OS12G0613700
KLLA0C13563G
AGOS_ACL078W
MGG_10676
NCU07173
AGAP_AGAP013143
T04C9.1
GRAF
AGAP_AGAP010608
CLC
AGAP_AGAP003021
AT3G08530
AT3G11130
CHC-1
CLTCA
CLTCB
CHC
KLLA0F09911G
AGOS_AER359W
MGG_07768
NCU02510
AGAP_AGAP003018
DYN-1
DNM1B
SHI
DNM2B
AGAP_AGAP012417
SEC3A
SEC3B
SEC-3
SEC3
OS11G0276000
AGAP_AGAP001733
SEC5A
SEC5B
SEC-5
SEC5
OS04G0421900
AGAP_AGAP009058
SEC-6
SEC6
AGAP_AGAP001694
SEC-8
SEC8
AGAP_AGAP004147
SEC10
SEC-10
OS12G0238100
KLLA0D18260G
AGOS_AGL130C
MGG_04559
NCU09313
AGAP_AGAP006682
EXO70A1
EXO70A2
EXO70
OS04G0685600
OS11G0157400
OS12G0159700
LOC100911734
AGAP_AGAP004207
EXOC-8
EXO84
AGAP_AGAP007584
AGAP_AGAP011286
EAT-3
LOC100307079
OPA1-LIKE
PLDP1
PLDP2
PLD-1
PLD1B
MGG_00960
NCU03955
AGAP_AGAP012108
RAL-1
AGAP_AGAP007634
RAGC-1
RAGC
MGG_05694
NCU00376
AGAP_AGAP005684
SYX17
AGAP_AGAP005543
SYP23
VAM3
SYX7
OS01G0254900
LOC100910446
AGAP_AGAP002392
CG6182
AGAP_AGAP006965
AT5G16280
L(3)76BDM
OS03G0786900
AGAP_AGAP009487
C35C5.6
LOC100002630
BRU
AGAP_AGAP002242
SIDL
AGAP_AGAP000700
VAMP714
CG1599
OS10G0154000
AGAP_AGAP001684
ALP3
CG8147
AGAP_AGAP002781
CLEC16A
GOP-1
EPG-5
CG14299
AGAP_AGAP001539
KAT5
MYS-1
HTATIP
ZGC:92510
TIP60
KLLA0F11209G
AGOS_ACR138W
MGG_04133
NCU05218
AGAP_AGAP009852
FIS-2
IM:6905231
KLLA0C07909G
AGOS_ADL058W
MGG_06075
NCU05313
AGAP_AGAP003203
ATVPS33
CAR
OS04G0223000
MGG_09914
NCU09121
CKL5
KIN-20
CSNK1D
CSNK1DB
KLLA0D03168G
AGOS_AFL091W
MGG_02829
NCU00685
AGAP_AGAP004944
AT3G09440
HSP-1
HSC70-1
KLLA0E17073G
AGOS_ADR300C
MGG_10181
NCU06230
AGAP_AGAP008107
EPG-4
CG15626
AGAP_AGAP005053
KLLA0F21406G
AGOS_AEL314W
MGG_01711
NCU07724
OS03G0356596
KLLA0A04301G
AGOS_AGL096W
LOC722397
LOC100363472
RGD1560263
TAG-130
LOC710899
PRX-5
OS08G0500100
KLLA0C15455G
AGOS_AFR453W
MGG_10840
NCU02960
KLLA0C02387G
AGOS_AFR666C
MGG_12862
NCU10397
RCAN1A
RCAN1B
LOC100296832
LOC100683388
SCOCA
SCOCB
GM16500
AGAP_AGAP007892
LOC697682
AGAP_AGAP011135
SNAP30
SNAP33
SNAP-29
USNP
KLLA0C17292G
AGOS_ADL033W
MGG_13790
NCU09367
AGAP_AGAP002535
GALE3
PGAM-5
PEX23
AGAP_AGAP003004
TRAF-LIKE
AGAP_AGAP002385
AT3G05000
TRAPPC6B
CELE_K08H10.9
CG6196
OS07G0291100
OS09G0244900
KLLA0F23826G
AGOS_ACR265C
MGG_08836
NCU06212
KLLA0F18953G
AGOS_AGR096C
AGAP_AGAP001068
AGAP_AGAP005954
UBC33
UBC34
UBC4
UBC5
UBE2H
UBE2J2
UBC-26
UBC-8
CG5823
UBC-E2H
OS06G0193000
OS10G0447100
KLLA0A11198G
KLLA0E20395G
AGOS_AEL045W
AGOS_AGR372W
MGG_00600
NCU10046
UBC1
UBC2
UBC-1
OS03G0791800
OS05G0182500
OS07G0166800
AGAP_AGAP008490
CG13384
KLLA0C13277G
AGOS_AER380C
ZGC:77149
LOC694667
OS02G0120600
AGAP_AGAP001056
UBC-18
UBE2L3A
UBCD10
GM10015
GM10145
LOC452921
UBC36
UBC-13
UBE2NB
CG3473
AGAP_AGAP001267
AT4G11380
AT4G23460
APB-1
BAP
OS03G0355600
AGAP_AGAP008251
AT1G60070
GAMMA-ADAPTIN 1
APG-1
AP-1GAMMA
OS06G0167100
MGG_11801
NCU04121
AGAP_AGAP007300
AGAP_AGAP010596
AGAP_AGAP011302
LOC100125266
LOC516378
LOC528262
ALPI.1
ALPI.2
APH-4
CG10827
CG5150
CG5656
ALPP
AKP3
AGAP_AGAP005267
TTN5
EVL-20
ARL3L1
ARL3L2
ARF84F
OS02G0327100
ARL3.2
NCU00218
TRA-3
CAPN5B
CAPN1B
SI:DKEYP-50D11.2
ZGC:55262
CAPN2L
ZGC:92480
LOC101730529
LOC101730581
LOC101731595
CAPN3A
AT3G48340
AT3G48350
AT5G50260
OS08G0556900
CTSH
LOC100496172
FKBP1AA
FKBP1AB
LOC698165
HIF1AB
HRASB
INSRA
INSRB
AGAP_AGAP002101
AT4G10320
IARS
IARS-1
AATS-ILE
KLLA0E20549G
AGOS_AER394W
MGG_03220
NCU03575
AGAP_AGAP006386
AGAP_AGAP002219
LET-60
ZGC:55558
RAS85D
LOC100485959
CACT
NFKBIAA
AGAP_AGAP011152
AT3G55940
PLC2
PLC-3
SL
AGAP_AGAP010172
PP2A
PP2A-1
PP2A-2
PP2A-3
PP2A-4
LET-92
MTS
OS02G0217600
OS03G0805300
OS06G0574500
LOC100362453
OS03G0167700
OS10G0410600
KLLA0F05357G
AGOS_ADR099C
MGG_06099
NCU06630
AGAP_AGAP009105
RCN1
PAA-1
PP2A-29B
KLLA0F07689G
AGOS_ACR279C
MGG_05671
NCU00488
PP2AA2
PP2AA3
OS09G0249700
PPP2R2CA
AT1G54450
AT5G28850
AT5G28900
C06G1.5
OS10G0476600
AGAP_AGAP008652
AT4G08960
Y71H2AM.20
PTPA
OS06G0219800
KLLA0F11187G
AGOS_ACR139C
MGG_09935
NCU03269
AT3G21650
ATB' GAMMA
OS03G0844500
OS04G0485100
OS07G0274800
OS08G0122000
LOC100909468
AT1G13460
AT3G26020
AT5G25510
PPP2R5CB
OS05G0178400
OS05G0555100
KLLA0F08085G
AGOS_AEL333W
MGG_12130
NCU03786
ATB' DELTA
PPTR-2
PP2A-B'
AGAP_AGAP004096
AT3G54930
ATB' ALPHA
ATB' BETA
PPTR-1
PPP2R5EA
PPP2R5EB
WDB
AGAP_AGAP008195
AT4G16360
PRKAB1A
ALC
MGG_06930
NCU03837
PRKCBB
LOC484316
PKR3
AGAP_AGAP003365
MKK4
OS12G0641100
AGAP_AGAP002599
UBQ10
UBQ14
UBQ3
UBB
CG11700
UBI-P5E
LOC101747587
OS02G0161900
OS06G0681400
ZGC:56235
IRS4A
ZGC:56306
AGAP_AGAP004283
AT4G35410
APS-1
AP-1SIGMA
OS03G0783700
KLLA0F22814G
AGOS_AFR124W
MGG_11227
NCU10618
KLLA0E06579G
AGOS_ADR064C
AGAP_AGAP011374
AT1G10730
HAP13
UNC-101
AP1M3
AP-47
OS01G0703600
OS05G0543100
KLLA0D14311G
AGOS_ADL017C
MGG_10633
NCU09688
SI:DKEY-260C8.4
BAG1
BAG2
APM-1
AGAP_AGAP002250
CKK-1
ZGC:194737
AGAP_AGAP002498
EMB2754
VPS-39
CG7146
OS03G0715500
MGG_01054
NCU01539
AGAP_AGAP010834
CLP-2
MGG_06335
NCU00317
AGAP_AGAP006615
CG5482
AGAP_AGAP009174
LT
OS04G0195000
KLLA0C11759G
AGOS_AGR149W
MGG_03313
NCU05902
AT1G03960
AT5G44090
LOC607103
CG4733
PPP2R3D
CK2B
LOC100150844
LOC694656
AGAP_AGAP010395
AGAP_AGAP007781
OS03G0310800
AGAP_AGAP012184
LOC526524
FKB-2
FKB-8
KLLA0A11704G
AGOS_AFR064C
LOC100487433
LOC712934
LOC101885420
FASS
OS05G0149800
AGAP_AGAP004502
ATB BETA
B ALPHA
PPP2R2A
SUR-6
PPP2R2BB
TWS
OS02G0224200
OS06G0563300
KLLA0F09053G
AGOS_AFR195W
MGG_05637
NCU09377
LOC100485153
AGAP_AGAP000529
VCL1
VPS16A
OS01G0666800
KLLA0D11748G
AGOS_AGL252W
MGG_05256
NCU06268
AES
[truncated: 17,323 more rows]

## Sheet: Intersection genes
CDK2
GSK3B
NOS2
PPARG
PIK3CG
PRKACA
NOS3
RELA
IKBKB
AKT1
BCL2
BAX
TNF
JUN
CASP3
MAPK8
STAT1
HMOX1
INSR
MAPK14
CHEK1
SIRT1
KDR
MET
NCF1
EGFR
VEGFA
CCND1
BCL2L1
FOS
CDKN1A
CASP9
MAPK1
RB1
IL6
CDKN2A
TP53
NFKBIA
CASP8
RAF1
SOD1
PRKCA
HIF1A
CDK1
HSPA5
ERBB2
MYC
IL1B
CCL2
PRKCB
BIRC5
TGFB1
IL2
IFNG
PTEN
NFE2L2
Nqo1
PARP1
HSF1
CHUK
SPP1
RUNX2
E2F1
CTSD
ERBB3
PLA2G4A
EPHB2
MAPK3
BAD
CAT
UGT1A1
ADIPOQ
SOAT1
ALB
CTNNB1
MMP10
MDM2
APP
MCL1
CASP1
MAP2K4
